# Supplementary material for: Pulsatile Myofilament Activity in Myotrem Myopathy Associated with Myogenic Tremor
Source: Int J Mol Sci. 2025 May 30;26(11):5252. doi: 10.3390/ijms26115252 (PMC12154278; doi:10.3390/ijms26115252)
Supplement: Supplementary file 1 [file ijms-26-05252-s001.zip]

Archive with 11 entries (10 files):
- SupplementaryVideos1-4 & RawData/
- SupplementaryVideos1-4 & RawData/Supplemental Video 2_v7.mp4
- __MACOSX/SupplementaryVideos1-4 & RawData/._Supplemental Video 2_v7.mp4
- SupplementaryVideos1-4 & RawData/Supplemental Video 4_v7.mp4
- __MACOSX/SupplementaryVideos1-4 & RawData/._Supplemental Video 4_v7.mp4
- SupplementaryVideos1-4 & RawData/RawDataValues.xlsx
- __MACOSX/SupplementaryVideos1-4 & RawData/._RawDataValues.xlsx
- SupplementaryVideos1-4 & RawData/Supplemental Video 1_v7.mp4
- __MACOSX/SupplementaryVideos1-4 & RawData/._Supplemental Video 1_v7.mp4
- SupplementaryVideos1-4 & RawData/Supplemental Video 3_v7.mp4
- __MACOSX/SupplementaryVideos1-4 & RawData/._Supplemental Video 3_v7.mp4
