# Supplementary material for: Pulsatile Myofilament Activity in Myotrem Myopathy Associated with Myogenic Tremor
Source: Int J Mol Sci. 2025 May 30;26(11):5252. doi: 10.3390/ijms26115252 (PMC12154278; doi:10.3390/ijms26115252)
Supplement: Supplementary file 1 [file ijms-26-05252-s001.zip › SupplementaryVideos1-4 & RawData/RawDataValues.xlsx]

## Sheet: 1A
Figure 1A. WT
Time (s)	Sarcomere length (μM)		Time (s)	Force (μN)
0.003	2.228		0.001	31
0.007	2.228		0.002	31
0.012	2.228		0.003	31.5
0.016	2.229		0.004	31.5
0.02	2.228		0.005	31
0.024	2.229		0.006	31
0.028	2.228		0.007	31.5
0.032	2.228		0.008	31.5
0.037	2.229		0.009	31.5
0.041	2.229		0.01	31
0.045	2.228		0.011	31
0.049	2.228		0.012	31
0.053	2.228		0.013	30.5
0.058	2.228		0.014	31
0.062	2.228		0.015	31
0.066	2.228		0.016	30.5
0.07	2.228		0.017	31.5
0.074	2.228		0.018	31
0.078	2.229		0.019	31.5
0.083	2.229		0.02	31
0.087	2.229		0.021	31
0.091	2.228		0.022	31
0.095	2.228		0.023	31
0.099	2.229		0.024	31
0.104	2.228		0.025	31
0.108	2.228		0.026	31
0.112	2.228		0.027	31
0.116	2.228		0.028	31
0.12	2.228		0.029	31
0.124	2.228		0.03	31
0.129	2.228		0.031	30.5
0.133	2.229		0.032	31.5
0.137	2.228		0.033	31.5
0.141	2.229		0.034	31.5
0.145	2.228		0.035	31
0.149	2.228		0.036	31
0.154	2.228		0.037	31
0.158	2.229		0.038	31.5
0.162	2.228		0.039	30.5
0.166	2.228		0.04	31
0.17	2.228		0.041	31
0.174	2.228		0.042	31
0.179	2.228		0.043	31
0.183	2.228		0.044	31
0.187	2.228		0.045	31.5
0.191	2.228		0.046	31
0.195	2.228		0.047	31
0.2	2.228		0.048	31
0.204	2.228		0.049	31.5
0.208	2.228		0.05	31
0.212	2.228		0.051	31.5
0.216	2.228		0.052	30.5
0.22	2.228		0.053	31.5
0.225	2.228		0.054	30.5
0.229	2.229		0.055	31
0.233	2.228		0.056	30.5
0.237	2.229		0.057	31
0.241	2.228		0.058	31
0.245	2.228		0.059	31.5
0.25	2.228		0.06	31
0.254	2.228		0.061	31
0.258	2.229		0.062	31.5
0.262	2.228		0.063	30.5
0.266	2.228		0.064	31
0.271	2.228		0.065	31
0.275	2.229		0.066	30.5
0.279	2.228		0.067	31.5
0.283	2.228		0.068	31.5
0.287	2.229		0.069	31
0.291	2.228		0.07	31
0.296	2.228		0.071	31
0.3	2.228		0.072	31
0.304	2.228		0.073	31
0.308	2.228		0.074	31.5
0.312	2.228		0.075	31.5
0.317	2.228		0.076	31
0.321	2.228		0.077	31
0.325	2.228		0.078	31
0.329	2.229		0.079	31
0.333	2.228		0.08	31.5
0.337	2.229		0.081	31
0.342	2.228		0.082	31
0.346	2.228		0.083	31
0.35	2.229		0.084	31
0.354	2.229		0.085	31
0.358	2.228		0.086	31
0.362	2.228		0.087	31.5
0.367	2.228		0.088	31
0.371	2.229		0.089	31
0.375	2.228		0.09	31
0.379	2.229		0.091	31.5
0.383	2.229		0.092	31.5
0.388	2.228		0.093	31
0.392	2.229		0.094	30.5
0.396	2.228		0.095	31
0.4	2.228		0.096	31
0.404	2.229		0.097	31
0.408	2.229		0.098	30.5
0.413	2.229		0.099	30.5
0.417	2.229		0.1	31
0.421	2.228		0.101	31
0.425	2.229		0.102	31
0.429	2.229		0.103	31
0.434	2.228		0.104	31
0.438	2.228		0.105	31
0.442	2.228		0.106	31
0.446	2.229		0.107	30.5
0.45	2.228		0.108	31
0.454	2.228		0.109	31
0.459	2.228		0.11	30.5
0.463	2.229		0.111	30.5
0.467	2.228		0.112	31
0.471	2.228		0.113	31.5
0.475	2.229		0.114	31
0.479	2.228		0.115	31.5
0.484	2.228		0.116	31
0.488	2.228		0.117	31
0.492	2.228		0.118	31
0.496	2.228		0.119	31
0.5	2.229		0.12	31
0.505	2.228		0.121	31
0.509	2.229		0.122	31.5
0.513	2.228		0.123	30.5
0.517	2.229		0.124	31.5
0.521	2.228		0.125	31.5
0.525	2.228		0.126	31
0.53	2.229		0.127	31
0.534	2.228		0.128	31.5
0.538	2.228		0.129	31
0.542	2.228		0.13	31
0.546	2.228		0.131	31
0.55	2.228		0.132	31.5
0.555	2.228		0.133	31
0.559	2.229		0.134	31
0.563	2.228		0.135	31
0.567	2.228		0.136	31
0.571	2.228		0.137	31
0.576	2.228		0.138	30.5
0.58	2.228		0.139	31
0.584	2.228		0.14	31
0.588	2.229		0.141	31
0.592	2.228		0.142	31
0.596	2.229		0.143	31.5
0.601	2.228		0.144	31.5
0.605	2.228		0.145	31
0.609	2.228		0.146	31
0.613	2.228		0.147	31.5
0.617	2.228		0.148	31.5
0.622	2.228		0.149	30.5
0.626	2.228		0.15	31
0.63	2.228		0.151	31.5
0.634	2.229		0.152	31
0.638	2.228		0.153	31
0.642	2.228		0.154	31
0.647	2.228		0.155	31.5
0.651	2.228		0.156	31
0.655	2.229		0.157	31
0.659	2.229		0.158	31
0.663	2.228		0.159	31
0.667	2.229		0.16	30.5
0.672	2.228		0.161	30.5
0.676	2.228		0.162	31.5
0.68	2.228		0.163	31.5
0.684	2.228		0.164	30.5
0.688	2.228		0.165	31
0.692	2.229		0.166	31.5
0.697	2.229		0.167	31
0.701	2.229		0.168	31.5
0.705	2.228		0.169	31.5
0.709	2.229		0.17	31
0.713	2.229		0.171	31
0.718	2.228		0.172	31
0.722	2.229		0.173	31
0.726	2.229		0.174	31
0.73	2.229		0.175	31
0.734	2.229		0.176	31
0.738	2.229		0.177	31
0.743	2.228		0.178	31.5
0.747	2.228		0.179	31.5
0.751	2.228		0.18	30.5
0.755	2.228		0.181	31
0.759	2.228		0.182	31
0.764	2.228		0.183	31
0.768	2.228		0.184	31
0.772	2.228		0.185	31.5
0.776	2.229		0.186	31
0.78	2.228		0.187	31
0.784	2.228		0.188	31
0.789	2.228		0.189	31
0.793	2.228		0.19	31
0.797	2.229		0.191	31
0.801	2.228		0.192	31
0.805	2.228		0.193	31
0.809	2.229		0.194	30.5
0.814	2.229		0.195	31
0.818	2.229		0.196	31
0.822	2.228		0.197	31
0.826	2.229		0.198	31
0.83	2.229		0.199	31
0.835	2.228		0.2	31
0.839	2.228		0.201	31.5
0.843	2.229		0.202	31.5
0.847	2.229		0.203	30.5
0.851	2.228		0.204	30.5
0.855	2.229		0.205	31.5
0.86	2.229		0.206	31
0.864	2.228		0.207	31
0.868	2.229		0.208	31
0.872	2.229		0.209	31
0.876	2.228		0.21	31.5
0.88	2.229		0.211	31.5
0.885	2.228		0.212	31.5
0.889	2.228		0.213	31
0.893	2.229		0.214	31
0.897	2.228		0.215	30.5
0.901	2.229		0.216	31
0.906	2.229		0.217	31.5
0.91	2.228		0.218	31
0.914	2.229		0.219	31
0.918	2.228		0.22	31
0.922	2.229		0.221	31
0.926	2.228		0.222	31
0.931	2.229		0.223	31
0.935	2.229		0.224	31
0.939	2.229		0.225	31
0.943	2.228		0.226	31.5
0.947	2.228		0.227	31
0.952	2.229		0.228	31.5
0.956	2.228		0.229	31
0.96	2.229		0.23	31
0.964	2.229		0.231	30.5
0.968	2.229		0.232	30.5
0.972	2.228		0.233	31.5
0.977	2.228		0.234	31.5
0.981	2.229		0.235	31.5
0.985	2.229		0.236	30.5
0.989	2.229		0.237	31
0.993	2.229		0.238	31
0.997	2.228		0.239	31
1.002	2.228		0.24	31
1.006	2.229		0.241	31
1.01	2.228		0.242	31.5
1.014	2.229		0.243	30.5
1.018	2.229		0.244	30.5
1.023	2.228		0.245	31
1.027	2.229		0.246	31
1.031	2.228		0.247	31
1.035	2.229		0.248	31
1.039	2.229		0.249	31
1.043	2.228		0.25	31
1.048	2.229		0.251	31
1.052	2.229		0.252	30.5
1.056	2.229		0.253	31
1.06	2.228		0.254	31.5
1.064	2.229		0.255	31.5
1.068	2.228		0.256	31
1.073	2.229		0.257	31
1.077	2.229		0.258	31.5
1.081	2.229		0.259	31
1.085	2.229		0.26	31
1.089	2.228		0.261	31.5
1.094	2.229		0.262	31.5
1.098	2.229		0.263	31
1.102	2.229		0.264	31
1.106	2.229		0.265	31
1.11	2.229		0.266	30.5
1.114	2.228		0.267	31.5
1.119	2.229		0.268	31
1.123	2.229		0.269	30.5
1.127	2.228		0.27	31
1.131	2.229		0.271	31
1.135	2.229		0.272	31
1.14	2.229		0.273	31
1.144	2.228		0.274	31
1.148	2.228		0.275	31
1.152	2.229		0.276	31
1.156	2.229		0.277	31
1.16	2.229		0.278	31.5
1.165	2.229		0.279	31.5
1.169	2.229		0.28	31
1.173	2.228		0.281	31
1.177	2.229		0.282	31
1.181	2.229		0.283	31
1.185	2.229		0.284	31
1.19	2.229		0.285	31.5
1.194	2.229		0.286	30.5
1.198	2.228		0.287	31
1.202	2.229		0.288	31
1.206	2.229		0.289	31
1.211	2.228		0.29	31
1.215	2.228		0.291	30.5
1.219	2.229		0.292	31
1.223	2.229		0.293	31
1.227	2.229		0.294	31.5
1.231	2.228		0.295	30.5
1.236	2.229		0.296	31
1.24	2.229		0.297	31
1.244	2.228		0.298	31.5
1.248	2.228		0.299	30.5
1.252	2.228		0.3	31
1.257	2.229		0.301	31
1.261	2.229		0.302	31
1.265	2.228		0.303	30.5
1.269	2.228		0.304	31
1.273	2.229		0.305	31
1.277	2.229		0.306	31.5
1.282	2.229		0.307	31
1.286	2.228		0.308	31.5
1.29	2.229		0.309	31
1.294	2.229		0.31	31
1.298	2.228		0.311	31
1.302	2.229		0.312	31.5
1.307	2.229		0.313	31
1.311	2.229		0.314	31
1.315	2.229		0.315	31
1.319	2.229		0.316	31
1.323	2.228		0.317	31.5
1.327	2.228		0.318	31
1.332	2.229		0.319	31
1.336	2.228		0.32	31
1.34	2.228		0.321	31
1.344	2.228		0.322	31
1.348	2.229		0.323	31.5
1.353	2.229		0.324	31.5
1.357	2.229		0.325	30.5
1.361	2.229		0.326	31
1.365	2.229		0.327	31
1.369	2.228		0.328	31
1.373	2.228		0.329	31.5
1.378	2.229		0.33	31
1.382	2.228		0.331	31
1.386	2.229		0.332	30.5
1.39	2.229		0.333	31
1.394	2.228		0.334	31.5
1.399	2.228		0.335	31
1.403	2.229		0.336	31
1.407	2.228		0.337	31
1.411	2.229		0.338	31
1.415	2.229		0.339	31
1.419	2.228		0.34	31
1.424	2.228		0.341	31
1.428	2.229		0.342	31
1.432	2.229		0.343	31
1.436	2.229		0.344	31
1.44	2.228		0.345	31
1.444	2.228		0.346	31.5
1.449	2.228		0.347	31
1.453	2.228		0.348	31
1.457	2.228		0.349	31
1.461	2.229		0.35	31
1.465	2.228		0.351	31
1.47	2.229		0.352	30.5
1.474	2.229		0.353	30.5
1.478	2.229		0.354	31
1.482	2.229		0.355	31
1.486	2.229		0.356	30.5
1.49	2.228		0.357	31
1.495	2.229		0.358	31
1.499	2.229		0.359	31.5
1.503	2.229		0.36	31
1.507	2.229		0.361	31
1.511	2.228		0.362	31.5
1.515	2.228		0.363	31
1.52	2.229		0.364	31
1.524	2.228		0.365	31.5
1.528	2.229		0.366	30.5
1.532	2.229		0.367	31
1.536	2.229		0.368	31
1.541	2.229		0.369	31.5
1.545	2.229		0.37	30.5
1.549	2.228		0.371	31
1.553	2.228		0.372	30.5
1.557	2.228		0.373	31
1.561	2.229		0.374	31
1.566	2.229		0.375	31
1.57	2.229		0.376	31
1.574	2.229		0.377	31.5
1.578	2.229		0.378	31
1.582	2.229		0.379	31
1.587	2.228		0.38	31
1.591	2.229		0.381	31
1.595	2.229		0.382	30.5
1.599	2.229		0.383	31
1.603	2.229		0.384	31
1.607	2.228		0.385	31
1.612	2.229		0.386	31.5
1.616	2.229		0.387	30.5
1.62	2.228		0.388	31.5
1.624	2.229		0.389	31.5
1.628	2.229		0.39	31.5
1.632	2.228		0.391	31.5
1.637	2.229		0.392	31
1.641	2.229		0.393	31.5
1.645	2.228		0.394	31
1.649	2.228		0.395	31
1.653	2.229		0.396	31
1.658	2.229		0.397	30.5
1.662	2.229		0.398	31.5
1.666	2.229		0.399	31
1.67	2.229		0.4	31.5
1.674	2.229		0.401	31
1.678	2.228		0.402	31
1.683	2.229		0.403	31
1.687	2.229		0.404	31
1.691	2.228		0.405	31
1.695	2.228		0.406	31
1.699	2.229		0.407	31
1.703	2.229		0.408	31.5
1.708	2.228		0.409	31
1.712	2.229		0.41	31
1.716	2.228		0.411	31
1.72	2.229		0.412	30.5
1.724	2.229		0.413	31
1.729	2.228		0.414	31
1.733	2.229		0.415	31
1.737	2.229		0.416	31
1.741	2.229		0.417	31
1.745	2.229		0.418	31
1.749	2.229		0.419	31.5
1.754	2.229		0.42	31
1.758	2.229		0.421	31
1.762	2.229		0.422	31
1.766	2.229		0.423	31
1.77	2.228		0.424	31
1.775	2.229		0.425	31.5
1.779	2.228		0.426	31.5
1.783	2.229		0.427	31
1.787	2.229		0.428	31.5
1.791	2.228		0.429	30.5
1.795	2.229		0.43	31
1.8	2.228		0.431	31
1.804	2.229		0.432	31.5
1.808	2.229		0.433	30.5
1.812	2.229		0.434	31
1.816	2.229		0.435	31
1.82	2.229		0.436	31.5
1.825	2.228		0.437	30.5
1.829	2.229		0.438	31.5
1.833	2.229		0.439	31.5
1.837	2.229		0.44	31
1.841	2.229		0.441	31
1.845	2.229		0.442	31
1.85	2.229		0.443	31.5
1.854	2.228		0.444	31.5
1.858	2.229		0.445	31
1.862	2.228		0.446	31.5
1.866	2.229		0.447	31.5
1.871	2.229		0.448	31
1.875	2.228		0.449	31
1.879	2.228		0.45	31
1.883	2.229		0.451	31.5
1.887	2.229		0.452	31.5
1.891	2.229		0.453	31.5
1.896	2.229		0.454	31
1.9	2.229		0.455	31
1.904	2.228		0.456	31
1.908	2.229		0.457	31
1.912	2.229		0.458	31
1.917	2.229		0.459	31
1.921	2.229		0.46	31
1.925	2.229		0.461	31
1.929	2.229		0.462	31
1.933	2.229		0.463	31
1.937	2.229		0.464	31
1.942	2.229		0.465	31
1.946	2.229		0.466	31
1.95	2.229		0.467	31
1.954	2.229		0.468	31.5
1.958	2.228		0.469	31
1.962	2.229		0.47	31
1.967	2.229		0.471	31
1.971	2.229		0.472	31.5
1.975	2.228		0.473	31
1.979	2.228		0.474	31
1.983	2.229		0.475	31
1.988	2.229		0.476	31
1.992	2.228		0.477	31
1.996	2.229		0.478	31.5
			0.479	31.5
2	2.259		0.48	31
2.004	2.259		0.481	31
2.008	2.26		0.482	31
2.013	2.261		0.483	31.5
2.017	2.261		0.484	31.5
2.021	2.262		0.485	31
2.025	2.262		0.486	31
2.029	2.262		0.487	31
2.033	2.263		0.488	31
2.038	2.263		0.489	31.5
2.042	2.263		0.49	30.5
2.046	2.263		0.491	31
2.05	2.263		0.492	31
2.054	2.263		0.493	31
2.059	2.264		0.494	30.5
2.063	2.263		0.495	31.5
2.067	2.263		0.496	31.5
2.071	2.264		0.497	31
2.075	2.264		0.498	31
2.079	2.264		0.499	31.5
2.084	2.265		0.5	31
2.088	2.265		0.501	31.5
2.092	2.265		0.502	31
2.096	2.265		0.503	31
2.1	2.265		0.504	31
2.105	2.264		0.505	31
2.109	2.265		0.506	31
2.113	2.265		0.507	31.5
2.117	2.265		0.508	31
2.121	2.265		0.509	31
2.125	2.265		0.51	31.5
2.13	2.264		0.511	30.5
2.134	2.265		0.512	31
2.138	2.265		0.513	31
2.142	2.264		0.514	31.5
2.146	2.265		0.515	31
2.15	2.265		0.516	31
2.155	2.266		0.517	30.5
2.159	2.266		0.518	30.5
2.163	2.265		0.519	31
2.167	2.266		0.52	31
2.171	2.266		0.521	31
2.176	2.266		0.522	31.5
2.18	2.265		0.523	31
2.184	2.266		0.524	31.5
2.188	2.265		0.525	31.5
2.192	2.266		0.526	31.5
2.196	2.266		0.527	31.5
2.201	2.266		0.528	31.5
2.205	2.265		0.529	31
2.209	2.266		0.53	31.5
2.213	2.266		0.531	30.5
2.217	2.266		0.532	31
2.221	2.266		0.533	31
2.226	2.265		0.534	31.5
2.23	2.265		0.535	31.5
2.234	2.266		0.536	31
2.238	2.266		0.537	31
2.242	2.265		0.538	30.5
2.247	2.266		0.539	31
2.251	2.265		0.54	31
2.255	2.265		0.541	31
2.259	2.266		0.542	31
2.263	2.265		0.543	31
2.267	2.265		0.544	30.5
2.272	2.265		0.545	31.5
2.276	2.265		0.546	31
2.28	2.266		0.547	31
2.284	2.266		0.548	31.5
2.288	2.265		0.549	31
2.293	2.266		0.55	31
2.297	2.265		0.551	31.5
2.301	2.266		0.552	31.5
2.305	2.265		0.553	31.5
2.309	2.265		0.554	31
2.313	2.266		0.555	31.5
2.318	2.266		0.556	31
2.322	2.266		0.557	31
2.326	2.265		0.558	31.5
2.33	2.265		0.559	31
2.334	2.265		0.56	31.5
2.338	2.265		0.561	31.5
2.343	2.265		0.562	31
2.347	2.265		0.563	31
2.351	2.265		0.564	31.5
2.355	2.265		0.565	31
2.359	2.266		0.566	31
2.364	2.265		0.567	31
2.368	2.266		0.568	30.5
2.372	2.266		0.569	31
2.376	2.265		0.57	31.5
2.38	2.264		0.571	31
2.384	2.265		0.572	31.5
2.389	2.265		0.573	31
2.393	2.264		0.574	31
2.397	2.265		0.575	31
2.401	2.264		0.576	31.5
2.405	2.265		0.577	31
2.41	2.265		0.578	31
2.414	2.265		0.579	31
2.418	2.265		0.58	31.5
2.422	2.265		0.581	31
2.426	2.265		0.582	31.5
2.43	2.265		0.583	30.5
2.435	2.264		0.584	31.5
2.439	2.265		0.585	31
2.443	2.265		0.586	31.5
2.447	2.265		0.587	31
2.451	2.264		0.588	31
2.455	2.265		0.589	31.5
2.46	2.264		0.59	31
2.464	2.265		0.591	31
2.468	2.264		0.592	31
2.472	2.265		0.593	31
2.476	2.264		0.594	31
2.48	2.265		0.595	31.5
2.485	2.265		0.596	31
2.489	2.265		0.597	31
2.493	2.264		0.598	31.5
2.497	2.264		0.599	31.5
2.501	2.265		0.6	31
2.506	2.265		0.601	31
2.51	2.264		0.602	31
2.514	2.265		0.603	31.5
2.518	2.265		0.604	31
2.522	2.263		0.605	31.5
2.526	2.264		0.606	31.5
2.531	2.265		0.607	31
2.535	2.264		0.608	31
2.539	2.263		0.609	31.5
2.543	2.264		0.61	31
2.547	2.264		0.611	31
2.552	2.264		0.612	31
2.556	2.264		0.613	30.5
2.56	2.264		0.614	31
2.564	2.264		0.615	31.5
2.568	2.263		0.616	31
2.572	2.263		0.617	31.5
2.577	2.264		0.618	31
2.581	2.263		0.619	31.5
2.585	2.264		0.62	31
2.589	2.264		0.621	31
2.593	2.263		0.622	31
2.597	2.264		0.623	31
2.602	2.263		0.624	31.5
2.606	2.264		0.625	31
2.61	2.265		0.626	31
2.614	2.264		0.627	31
2.618	2.263		0.628	31
2.623	2.264		0.629	30.5
2.627	2.264		0.63	31
2.631	2.263		0.631	31
2.635	2.263		0.632	31
2.639	2.263		0.633	31.5
2.643	2.263		0.634	31
2.648	2.264		0.635	31.5
2.652	2.263		0.636	31.5
2.656	2.264		0.637	31.5
2.66	2.263		0.638	31.5
2.664	2.262		0.639	31.5
2.668	2.263		0.64	31
2.673	2.263		0.641	31.5
2.677	2.263		0.642	31
2.681	2.263		0.643	31.5
2.685	2.263		0.644	31
2.689	2.263		0.645	31
2.694	2.263		0.646	31
2.698	2.262		0.647	31
2.702	2.263		0.648	31
2.706	2.263		0.649	30.5
2.71	2.264		0.65	31
2.714	2.263		0.651	31
2.719	2.262		0.652	31
2.723	2.264		0.653	30.5
2.727	2.263		0.654	30.5
2.731	2.263		0.655	31
2.735	2.263		0.656	31
2.74	2.263		0.657	31
2.744	2.263		0.658	31
2.748	2.262		0.659	30.5
2.752	2.263		0.66	31
2.756	2.262		0.661	31
2.76	2.262		0.662	31.5
2.765	2.263		0.663	31
2.769	2.263		0.664	31.5
2.773	2.262		0.665	31
2.777	2.262		0.666	31
2.781	2.262		0.667	31
2.785	2.264		0.668	31.5
2.79	2.263		0.669	31
2.794	2.262		0.67	31
2.798	2.262		0.671	31
2.802	2.262		0.672	31.5
2.806	2.263		0.673	31
2.811	2.263		0.674	31
2.815	2.263		0.675	31
2.819	2.262		0.676	31
2.823	2.261		0.677	31.5
2.827	2.263		0.678	30.5
2.831	2.262		0.679	31
2.836	2.262		0.68	31.5
2.84	2.263		0.681	31.5
2.844	2.262		0.682	31
2.848	2.263		0.683	31
2.852	2.262		0.684	31
2.856	2.262		0.685	31
2.861	2.262		0.686	30.5
2.865	2.263		0.687	31.5
2.869	2.262		0.688	31.5
2.873	2.262		0.689	31
2.877	2.262		0.69	31
2.882	2.262		0.691	31.5
2.886	2.262		0.692	31
2.89	2.262		0.693	31
2.894	2.262		0.694	31.5
2.898	2.261		0.695	31.5
2.902	2.262		0.696	31.5
2.907	2.262		0.697	31
2.911	2.262		0.698	31.5
2.915	2.262		0.699	31
2.919	2.262		0.7	31
2.923	2.261		0.701	31
2.928	2.262		0.702	31.5
2.932	2.262		0.703	31
2.936	2.262		0.704	31
2.94	2.263		0.705	31
2.944	2.263		0.706	31.5
2.948	2.262		0.707	31
2.953	2.262		0.708	31
2.957	2.261		0.709	30.5
2.961	2.261		0.71	31
2.965	2.261		0.711	31
2.969	2.262		0.712	31
2.973	2.261		0.713	31.5
2.978	2.262		0.714	31
2.982	2.262		0.715	31.5
2.986	2.262		0.716	31.5
2.99	2.262		0.717	31
2.994	2.262		0.718	31
2.998	2.262		0.719	31.5
3.003	2.262		0.72	31.5
3.007	2.262		0.721	31.5
3.011	2.261		0.722	31
3.015	2.262		0.723	31
3.019	2.261		0.724	31.5
3.024	2.261		0.725	31.5
3.028	2.261		0.726	31
3.032	2.261		0.727	31
3.036	2.262		0.728	31
3.04	2.261		0.729	31
3.044	2.261		0.73	31
3.049	2.262		0.731	31.5
3.053	2.261		0.732	31
3.057	2.261		0.733	31.5
3.061	2.262		0.734	31.5
3.065	2.262		0.735	31.5
3.07	2.261		0.736	30.5
3.074	2.261		0.737	30.5
3.078	2.262		0.738	31
3.082	2.261		0.739	31.5
3.086	2.262		0.74	31.5
3.09	2.261		0.741	31
3.095	2.261		0.742	31
3.099	2.261		0.743	31.5
3.103	2.261		0.744	31.5
3.107	2.261		0.745	31
3.111	2.261		0.746	31.5
3.115	2.26		0.747	31
3.12	2.261		0.748	31.5
3.124	2.262		0.749	31
3.128	2.261		0.75	31
3.132	2.262		0.751	31
3.136	2.261		0.752	31
3.141	2.261		0.753	31.5
3.145	2.261		0.754	31
3.149	2.261		0.755	31.5
3.153	2.261		0.756	31
3.157	2.261		0.757	31
3.161	2.261		0.758	31
3.166	2.261		0.759	31.5
3.17	2.26		0.76	31
3.174	2.262		0.761	31.5
3.178	2.261		0.762	30.5
3.182	2.261		0.763	31
3.186	2.261		0.764	31
3.191	2.261		0.765	31
3.195	2.261		0.766	31
3.199	2.262		0.767	31
3.203	2.261		0.768	31
3.207	2.262		0.769	31
3.212	2.262		0.77	31
3.216	2.261		0.771	31
3.22	2.261		0.772	31.5
3.224	2.261		0.773	31.5
3.228	2.261		0.774	31
3.232	2.261		0.775	31.5
3.237	2.261		0.776	31
3.241	2.262		0.777	31.5
3.245	2.261		0.778	31.5
3.249	2.261		0.779	31
3.253	2.261		0.78	31.5
3.258	2.261		0.781	31.5
3.262	2.262		0.782	31
3.266	2.261		0.783	31
3.27	2.261		0.784	31
3.274	2.261		0.785	31
3.278	2.261		0.786	30.5
3.283	2.261		0.787	31
3.287	2.261		0.788	31.5
3.291	2.261		0.789	31
3.295	2.261		0.79	31.5
3.299	2.261		0.791	31
3.303	2.261		0.792	30.5
3.308	2.261		0.793	31
3.312	2.26		0.794	31.5
3.316	2.261		0.795	31.5
3.32	2.261		0.796	31.5
3.324	2.261		0.797	31.5
3.329	2.261		0.798	31.5
3.333	2.261		0.799	31.5
3.337	2.261		0.8	31
3.341	2.261		0.801	31.5
3.345	2.261		0.802	31.5
3.349	2.261		0.803	31
3.354	2.261		0.804	30.5
3.358	2.261		0.805	31
3.362	2.261		0.806	31.5
3.366	2.26		0.807	31.5
3.37	2.262		0.808	31
3.374	2.261		0.809	30.5
3.379	2.26		0.81	31
3.383	2.261		0.811	31.5
3.387	2.26		0.812	30.5
3.391	2.261		0.813	31
3.395	2.261		0.814	31
3.4	2.261		0.815	31.5
3.404	2.26		0.816	31.5
3.408	2.261		0.817	31
3.412	2.261		0.818	31
3.416	2.26		0.819	31
3.42	2.261		0.82	31
3.425	2.261		0.821	31.5
3.429	2.261		0.822	31.5
3.433	2.261		0.823	31
3.437	2.261		0.824	31
3.441	2.261		0.825	31
3.446	2.26		0.826	31.5
3.45	2.261		0.827	31
3.454	2.261		0.828	31
3.458	2.261		0.829	31.5
3.462	2.261		0.83	31
3.466	2.262		0.831	31
3.471	2.261		0.832	31.5
3.475	2.261		0.833	31
3.479	2.26		0.834	31
3.483	2.261		0.835	31.5
3.487	2.26		0.836	31
3.491	2.261		0.837	31
3.496	2.261		0.838	31.5
3.5	2.261		0.839	31.5
3.504	2.261		0.84	31
3.508	2.261		0.841	31
3.512	2.262		0.842	31
3.517	2.261		0.843	31
3.521	2.261		0.844	31.5
3.525	2.261		0.845	31
3.529	2.261		0.846	30.5
3.533	2.261		0.847	31
3.537	2.261		0.848	31
3.542	2.261		0.849	30.5
3.546	2.261		0.85	31
3.55	2.261		0.851	31
3.554	2.261		0.852	31.5
3.558	2.261		0.853	31
3.563	2.261		0.854	31.5
3.567	2.262		0.855	31.5
3.571	2.261		0.856	31.5
3.575	2.261		0.857	31.5
3.579	2.261		0.858	31
3.583	2.261		0.859	31.5
3.588	2.26		0.86	31.5
3.592	2.261		0.861	31
3.596	2.261		0.862	31
3.6	2.26		0.863	31.5
3.604	2.261		0.864	31
3.608	2.261		0.865	31
3.613	2.262		0.866	31
3.617	2.261		0.867	31
3.621	2.261		0.868	31
3.625	2.261		0.869	31.5
3.629	2.261		0.87	31
3.633	2.261		0.871	31.5
3.638	2.261		0.872	31
3.642	2.261		0.873	31.5
3.646	2.261		0.874	31
3.65	2.261		0.875	31
3.654	2.261		0.876	31
3.659	2.261		0.877	31.5
3.663	2.261		0.878	31.5
3.667	2.262		0.879	31.5
3.671	2.261		0.88	31.5
3.675	2.261		0.881	31.5
3.679	2.261		0.882	31
3.684	2.261		0.883	31.5
3.688	2.261		0.884	31.5
3.692	2.26		0.885	31
3.696	2.261		0.886	31
3.7	2.261		0.887	31
3.705	2.261		0.888	31
3.709	2.261		0.889	31
3.713	2.261		0.89	31.5
3.717	2.261		0.891	31.5
3.721	2.261		0.892	31
3.725	2.261		0.893	31
3.73	2.261		0.894	31.5
3.734	2.261		0.895	31
3.738	2.261		0.896	31
3.742	2.261		0.897	31.5
3.746	2.261		0.898	31
3.75	2.262		0.899	31
3.755	2.261		0.9	31
3.759	2.262		0.901	30.5
3.763	2.261		0.902	31
3.767	2.262		0.903	30.5
3.771	2.262		0.904	31
3.776	2.261		0.905	31.5
3.78	2.262		0.906	31
3.784	2.26		0.907	31.5
3.788	2.261		0.908	31
3.792	2.261		0.909	31.5
3.796	2.261		0.91	31
3.801	2.261		0.911	31.5
3.805	2.261		0.912	31
3.809	2.262		0.913	31.5
3.813	2.261		0.914	31
3.817	2.261		0.915	31.5
3.821	2.261		0.916	30.5
3.826	2.261		0.917	31.5
3.83	2.261		0.918	31.5
3.834	2.261		0.919	31.5
3.838	2.262		0.92	30.5
3.842	2.261		0.921	31.5
3.847	2.262		0.922	31
3.851	2.262		0.923	31
3.855	2.261		0.924	31.5
3.859	2.262		0.925	31
3.863	2.261		0.926	31
3.867	2.261		0.927	31.5
3.872	2.261		0.928	31
3.876	2.262		0.929	31
3.88	2.262		0.93	31
3.884	2.261		0.931	31
3.888	2.262		0.932	31.5
3.893	2.262		0.933	31
3.897	2.262		0.934	31
3.901	2.262		0.935	31
3.905	2.262		0.936	31.5
3.909	2.261		0.937	31
3.913	2.261		0.938	31.5
3.918	2.261		0.939	31
3.922	2.261		0.94	31.5
3.926	2.262		0.941	31
3.93	2.262		0.942	31.5
3.934	2.262		0.943	31
3.938	2.262		0.944	31.5
3.943	2.262		0.945	31.5
3.947	2.261		0.946	31
3.951	2.262		0.947	31.5
3.955	2.261		0.948	31
3.959	2.262		0.949	31
3.964	2.261		0.95	31
3.968	2.261		0.951	31.5
3.972	2.261		0.952	31
3.976	2.262		0.953	31
3.98	2.262		0.954	31
3.984	2.262		0.955	31.5
3.989	2.262		0.956	31
3.993	2.261		0.957	31
3.997	2.262		0.958	31
4.001	2.261		0.959	31
4.005	2.262		0.96	31
4.009	2.261		0.961	31.5
4.014	2.262		0.962	31.5
4.018	2.262		0.963	31
4.022	2.261		0.964	31
4.026	2.262		0.965	31.5
4.03	2.261		0.966	31
4.035	2.261		0.967	31.5
4.039	2.262		0.968	31.5
4.043	2.262		0.969	31.5
4.047	2.262		0.97	31
4.051	2.261		0.971	31
4.055	2.261		0.972	31.5
4.06	2.261		0.973	31
4.064	2.261		0.974	31.5
4.068	2.261		0.975	31.5
4.072	2.262		0.976	31
4.076	2.261		0.977	31
4.081	2.262		0.978	31.5
4.085	2.262		0.979	31.5
4.089	2.262		0.98	31.5
4.093	2.262		0.981	31
4.097	2.262		0.982	31.5
4.101	2.261		0.983	31
4.106	2.262		0.984	31
4.11	2.262		0.985	31
4.114	2.262		0.986	31
4.118	2.262		0.987	31
4.122	2.262		0.988	31
4.126	2.262		0.989	31
4.131	2.262		0.99	31.5
4.135	2.263		0.991	31.5
4.139	2.262		0.992	31.5
4.143	2.262		0.993	31.5
4.147	2.262		0.994	31.5
4.151	2.261		0.995	31.5
4.156	2.261		0.996	31
4.16	2.262		0.997	31.5
4.164	2.262		0.998	31.5
4.168	2.262		0.999	31
4.172	2.262		1	31.5
4.177	2.261		1.001	31.5
4.181	2.262		1.002	31.5
4.185	2.262		1.003	31.5
4.189	2.262		1.004	30.5
4.193	2.262		1.005	31
4.197	2.262		1.006	31
4.202	2.262		1.007	31.5
4.206	2.263		1.008	31
4.21	2.263		1.009	31
4.214	2.262		1.01	31.5
4.218	2.262		1.011	31.5
4.223	2.262		1.012	31
4.227	2.262		1.013	31
4.231	2.262		1.014	31
4.235	2.261		1.015	31
4.239	2.262		1.016	31.5
4.243	2.262		1.017	31
4.248	2.263		1.018	31.5
4.252	2.263		1.019	31
4.256	2.262		1.02	31.5
4.26	2.262		1.021	31
4.264	2.262		1.022	31.5
4.268	2.262		1.023	30.5
4.273	2.262		1.024	31.5
4.277	2.263		1.025	31.5
4.281	2.262		1.026	31.5
4.285	2.262		1.027	31.5
4.289	2.262		1.028	31.5
4.294	2.263		1.029	31.5
4.298	2.262		1.03	31
4.302	2.262		1.031	31
4.306	2.262		1.032	31
4.31	2.262		1.033	31
4.314	2.262		1.034	31
4.319	2.262		1.035	31
4.323	2.263		1.036	31
4.327	2.262		1.037	31
4.331	2.262		1.038	30.5
4.335	2.261		1.039	31
4.339	2.262		1.04	31.5
4.344	2.262		1.041	31.5
4.348	2.262		1.042	31
4.352	2.263		1.043	31.5
4.356	2.262		1.044	31.5
4.36	2.262		1.045	31
4.365	2.262		1.046	31
4.369	2.263		1.047	31.5
4.373	2.263		1.048	31
4.377	2.262		1.049	31.5
4.381	2.263		1.05	31
4.385	2.263		1.051	31.5
4.39	2.262		1.052	31.5
4.394	2.262		1.053	31
4.398	2.262		1.054	31
4.402	2.262		1.055	31.5
4.406	2.262		1.056	31.5
4.411	2.262		1.057	31
4.415	2.262		1.058	31
4.419	2.262		1.059	31
4.423	2.262		1.06	31.5
4.427	2.262		1.061	31
4.431	2.262		1.062	31
4.436	2.262		1.063	31
4.44	2.262		1.064	30.5
4.444	2.262		1.065	31
4.448	2.262		1.066	31.5
4.452	2.262		1.067	31
4.456	2.262		1.068	31
4.461	2.262		1.069	31
4.465	2.262		1.07	31.5
4.469	2.263		1.071	31.5
4.473	2.262		1.072	31.5
4.477	2.262		1.073	31
4.482	2.262		1.074	31.5
4.486	2.262		1.075	31.5
4.49	2.262		1.076	31
4.494	2.262		1.077	31
4.498	2.262		1.078	31.5
4.502	2.262		1.079	31
4.507	2.262		1.08	31.5
4.511	2.262		1.081	31.5
4.515	2.262		1.082	31.5
4.519	2.262		1.083	31
4.523	2.262		1.084	31.5
4.527	2.262		1.085	31
4.532	2.262		1.086	31.5
4.536	2.262		1.087	31.5
4.54	2.263		1.088	31
4.544	2.262		1.089	31.5
4.548	2.263		1.09	31.5
4.553	2.262		1.091	31
4.557	2.263		1.092	31
4.561	2.262		1.093	31.5
4.565	2.263		1.094	31
4.569	2.262		1.095	31
4.573	2.262		1.096	31
4.578	2.263		1.097	31
4.582	2.262		1.098	31.5
4.586	2.262		1.099	31.5
4.59	2.263		1.1	31
4.594	2.262		1.101	31.5
4.599	2.262		1.102	31
4.603	2.262		1.103	31
4.607	2.262		1.104	31.5
4.611	2.263		1.105	31
4.615	2.262		1.106	31
4.619	2.262		1.107	31.5
4.624	2.262		1.108	31.5
4.628	2.262		1.109	31.5
4.632	2.263		1.11	31
4.636	2.262		1.111	31.5
4.64	2.262		1.112	31.5
4.644	2.262		1.113	31
4.649	2.263		1.114	31.5
4.653	2.262		1.115	31
4.657	2.262		1.116	31.5
4.661	2.262		1.117	31.5
4.665	2.263		1.118	31
4.67	2.262		1.119	31
4.674	2.262		1.12	31
4.678	2.262		1.121	31
4.682	2.262		1.122	31
4.686	2.263		1.123	31.5
4.69	2.262		1.124	31
4.695	2.262		1.125	31
4.699	2.262		1.126	31.5
4.703	2.262		1.127	31.5
4.707	2.262		1.128	31.5
4.711	2.262		1.129	31
4.716	2.263		1.13	31
4.72	2.262		1.131	31.5
4.724	2.262		1.132	31.5
4.728	2.261		1.133	31
4.732	2.263		1.134	31
4.736	2.262		1.135	31.5
4.741	2.263		1.136	31
4.745	2.262		1.137	31
4.749	2.261		1.138	31
4.753	2.262		1.139	31.5
4.757	2.262		1.14	31.5
4.761	2.262		1.141	31
4.766	2.262		1.142	30.5
4.77	2.263		1.143	30.5
4.774	2.262		1.144	31.5
4.778	2.262		1.145	31.5
4.782	2.263		1.146	31
4.786	2.263		1.147	31
4.791	2.262		1.148	31.5
4.795	2.262		1.149	31.5
4.799	2.262		1.15	31
4.803	2.262		1.151	31
4.807	2.262		1.152	31.5
4.812	2.263		1.153	31
4.816	2.262		1.154	31
4.82	2.262		1.155	31.5
4.824	2.262		1.156	31
4.828	2.263		1.157	31
4.832	2.262		1.158	31.5
4.837	2.263		1.159	31
4.841	2.262		1.16	31
4.845	2.263		1.161	31.5
4.849	2.262		1.162	31.5
4.853	2.262		1.163	31
4.858	2.262		1.164	31.5
4.862	2.262		1.165	31
4.866	2.262		1.166	31
4.87	2.262		1.167	31
4.874	2.262		1.168	31
4.878	2.262		1.169	31.5
4.883	2.262		1.17	31.5
4.887	2.262		1.171	31
4.891	2.262		1.172	30.5
4.895	2.262		1.173	31.5
4.899	2.262		1.174	31
4.903	2.262		1.175	31
4.908	2.262		1.176	31
4.912	2.262		1.177	31
4.916	2.262		1.178	31.5
4.92	2.263		1.179	31
4.924	2.262		1.18	31
4.929	2.263		1.181	31.5
4.933	2.262		1.182	31.5
4.937	2.262		1.183	31.5
4.941	2.262		1.184	31.5
4.945	2.262		1.185	31.5
4.949	2.261		1.186	31
4.954	2.262		1.187	31
4.958	2.262		1.188	31
4.962	2.263		1.189	30.5
4.966	2.262		1.19	31.5
4.97	2.263		1.191	31
4.974	2.262		1.192	31.5
4.979	2.262		1.193	31.5
4.983	2.262		1.194	31.5
4.987	2.262		1.195	31.5
4.991	2.262		1.196	31.5
4.995	2.261		1.197	31
5	2.262		1.198	31
5.004	2.262		1.199	31
5.008	2.262		1.2	31
5.012	2.262		1.201	31.5
5.016	2.262		1.202	31
5.02	2.263		1.203	31
5.025	2.262		1.204	31
5.029	2.262		1.205	31
5.033	2.262		1.206	31.5
5.037	2.263		1.207	31.5
5.041	2.262		1.208	31.5
5.046	2.262		1.209	31
5.05	2.262		1.21	31.5
5.054	2.262		1.211	31
5.058	2.262		1.212	31.5
5.062	2.262		1.213	31
5.066	2.262		1.214	31.5
5.071	2.263		1.215	31.5
5.075	2.263		1.216	30.5
5.079	2.262		1.217	31.5
5.083	2.262		1.218	31.5
5.087	2.263		1.219	31.5
5.091	2.262		1.22	31.5
5.096	2.262		1.221	31
5.1	2.262		1.222	31
5.104	2.262		1.223	32
5.108	2.261		1.224	31.5
5.112	2.262		1.225	31.5
5.117	2.262		1.226	30.5
5.121	2.263		1.227	31.5
5.125	2.261		1.228	31.5
5.129	2.262		1.229	31
5.133	2.262		1.23	31
5.137	2.262		1.231	31
5.142	2.262		1.232	31.5
5.146	2.262		1.233	31.5
5.15	2.262		1.234	30.5
5.154	2.262		1.235	31.5
5.158	2.262		1.236	31.5
5.162	2.262		1.237	31.5
5.167	2.262		1.238	31
5.171	2.262		1.239	31.5
5.175	2.262		1.24	31.5
5.179	2.263		1.241	31.5
5.183	2.262		1.242	31.5
5.188	2.261		1.243	31.5
5.192	2.262		1.244	31
5.196	2.262		1.245	31.5
5.2	2.262		1.246	31
5.204	2.261		1.247	31.5
5.208	2.263		1.248	31.5
5.213	2.261		1.249	31.5
5.217	2.262		1.25	31.5
5.221	2.262		1.251	31
5.225	2.262		1.252	31
5.229	2.263		1.253	31.5
5.234	2.262		1.254	31.5
5.238	2.262		1.255	31
5.242	2.261		1.256	31.5
5.246	2.261		1.257	31
5.25	2.262		1.258	31.5
5.254	2.262		1.259	31
5.259	2.261		1.26	31
5.263	2.262		1.261	31
5.267	2.261		1.262	31.5
5.271	2.263		1.263	31.5
5.275	2.262		1.264	30.5
5.279	2.262		1.265	31.5
5.284	2.261		1.266	31.5
5.288	2.262		1.267	31.5
5.292	2.262		1.268	31
5.296	2.263		1.269	31.5
5.3	2.262		1.27	31.5
5.304	2.262		1.271	31
5.309	2.262		1.272	31
5.313	2.262		1.273	31.5
5.317	2.262		1.274	31.5
5.321	2.262		1.275	31
5.325	2.262		1.276	31
5.33	2.263		1.277	31
5.334	2.262		1.278	31
5.338	2.262		1.279	31.5
5.342	2.262		1.28	31
5.346	2.262		1.281	31
5.351	2.262		1.282	31.5
5.355	2.262		1.283	31.5
5.359	2.262		1.284	31.5
5.363	2.262		1.285	31
5.367	2.262		1.286	31
5.371	2.262		1.287	31
5.376	2.261		1.288	31.5
5.38	2.262		1.289	31.5
5.384	2.262		1.29	31.5
5.388	2.262		1.291	31.5
5.392	2.262		1.292	31.5
5.396	2.262		1.293	31.5
5.401	2.262		1.294	31.5
5.405	2.262		1.295	31.5
5.409	2.263		1.296	31.5
5.413	2.262		1.297	31.5
5.417	2.262		1.298	31
5.421	2.262		1.299	31
5.426	2.262		1.3	31.5
5.43	2.262		1.301	31.5
5.434	2.262		1.302	31
5.438	2.262		1.303	31
5.442	2.261		1.304	31.5
5.447	2.261		1.305	31
5.451	2.262		1.306	31
5.455	2.262		1.307	31.5
5.459	2.262		1.308	31
5.463	2.262		1.309	31
5.467	2.262		1.31	31
5.472	2.263		1.311	31
5.476	2.262		1.312	31
5.48	2.262		1.313	31.5
5.484	2.262		1.314	31
5.488	2.262		1.315	31.5
5.492	2.262		1.316	31.5
5.497	2.262		1.317	31
5.501	2.261		1.318	31
5.505	2.262		1.319	31.5
5.509	2.261		1.32	31.5
5.513	2.262		1.321	31.5
5.518	2.262		1.322	30.5
5.522	2.261		1.323	31.5
5.526	2.262		1.324	31.5
5.53	2.261		1.325	31.5
5.534	2.261		1.326	31
5.538	2.262		1.327	31.5
5.543	2.261		1.328	31.5
5.547	2.261		1.329	31
5.551	2.262		1.33	31
5.555	2.262		1.331	31
5.559	2.262		1.332	31
5.564	2.262		1.333	31
5.568	2.262		1.334	31.5
5.572	2.262		1.335	30.5
5.576	2.262		1.336	31
5.58	2.261		1.337	31
5.584	2.262		1.338	31.5
5.589	2.262		1.339	31.5
5.593	2.262		1.34	31
5.597	2.262		1.341	31
5.601	2.262		1.342	31.5
5.605	2.262		1.343	31.5
5.609	2.262		1.344	31.5
5.614	2.262		1.345	31.5
5.618	2.262		1.346	31.5
5.622	2.262		1.347	31
5.626	2.262		1.348	31
5.63	2.262		1.349	31
5.635	2.262		1.35	31.5
5.639	2.261		1.351	31
5.643	2.261		1.352	31
5.647	2.262		1.353	31.5
5.651	2.262		1.354	31.5
5.655	2.262		1.355	31
5.66	2.261		1.356	31
5.664	2.261		1.357	31.5
5.668	2.261		1.358	31
5.672	2.261		1.359	31.5
5.676	2.262		1.36	31.5
5.681	2.262		1.361	31.5
5.685	2.262		1.362	31
5.689	2.261		1.363	31.5
5.693	2.262		1.364	31
5.697	2.261		1.365	31.5
5.701	2.261		1.366	31
5.706	2.262		1.367	31
5.71	2.262		1.368	31
5.714	2.261		1.369	31.5
5.718	2.262		1.37	31
5.722	2.262		1.371	31.5
5.726	2.262		1.372	31
5.731	2.262		1.373	31
5.735	2.262		1.374	31.5
5.739	2.261		1.375	31
5.743	2.261		1.376	31.5
5.747	2.262		1.377	31
5.752	2.263		1.378	31.5
5.756	2.262		1.379	31
5.76	2.262		1.38	31
5.764	2.262		1.381	31
5.768	2.262		1.382	31
5.772	2.262		1.383	31.5
5.777	2.262		1.384	31.5
5.781	2.262		1.385	31
5.785	2.262		1.386	31
5.789	2.262		1.387	31
5.793	2.262		1.388	31.5
5.797	2.262		1.389	31
5.802	2.262		1.39	31
5.806	2.262		1.391	31.5
5.81	2.262		1.392	31
5.814	2.262		1.393	31
5.818	2.262		1.394	31
5.823	2.261		1.395	31.5
5.827	2.262		1.396	31.5
5.831	2.263		1.397	31
5.835	2.261		1.398	31
5.839	2.263		1.399	31.5
5.843	2.262		1.4	31.5
5.848	2.262		1.401	31.5
5.852	2.262		1.402	31.5
5.856	2.263		1.403	31
5.86	2.263		1.404	31.5
5.864	2.262		1.405	31.5
5.869	2.262		1.406	31.5
5.873	2.263		1.407	31.5
5.877	2.262		1.408	31.5
5.881	2.262		1.409	31.5
5.885	2.261		1.41	31
5.889	2.262		1.411	31.5
5.894	2.262		1.412	31
5.898	2.261		1.413	31
5.902	2.261		1.414	30.5
5.906	2.262		1.415	31
5.91	2.262		1.416	31.5
5.914	2.262		1.417	31
5.919	2.262		1.418	30.5
5.923	2.261		1.419	31
5.927	2.261		1.42	31
5.931	2.262		1.421	31
5.935	2.262		1.422	31.5
5.939	2.262		1.423	31
5.944	2.262		1.424	31
5.948	2.262		1.425	31.5
5.952	2.262		1.426	31.5
5.956	2.261		1.427	31
5.96	2.261		1.428	31.5
5.965	2.262		1.429	31.5
5.969	2.262		1.43	31.5
5.973	2.262		1.431	31
5.977	2.262		1.432	31
5.981	2.262		1.433	31.5
5.985	2.262		1.434	31.5
5.99	2.262		1.435	31.5
5.994	2.262		1.436	31
5.998	2.262		1.437	31.5
6.002	2.263		1.438	31.5
6.006	2.263		1.439	31.5
6.011	2.262		1.44	31.5
6.015	2.262		1.441	30.5
6.019	2.262		1.442	31
6.023	2.262		1.443	31
6.027	2.262		1.444	31
6.031	2.262		1.445	31.5
6.036	2.262		1.446	31.5
6.04	2.261		1.447	31
6.044	2.262		1.448	31
6.048	2.261		1.449	31.5
6.052	2.262		1.45	31.5
6.056	2.262		1.451	31
6.061	2.262		1.452	31.5
6.065	2.262		1.453	31.5
6.069	2.262		1.454	31
6.073	2.262		1.455	31
6.077	2.261		1.456	31
6.082	2.262		1.457	31.5
6.086	2.262		1.458	31.5
6.09	2.262		1.459	31
6.094	2.262		1.46	31
6.098	2.262		1.461	31.5
6.102	2.262		1.462	31.5
6.107	2.262		1.463	31
6.111	2.262		1.464	31
6.115	2.262		1.465	31
6.119	2.262		1.466	31
6.123	2.262		1.467	31.5
6.127	2.262		1.468	31
6.132	2.262		1.469	31
6.136	2.262		1.47	31
6.14	2.262		1.471	31.5
6.144	2.262		1.472	31.5
6.148	2.262		1.473	31.5
6.153	2.262		1.474	31
6.157	2.261		1.475	31.5
6.161	2.262		1.476	31
6.165	2.262		1.477	31
6.169	2.263		1.478	31
6.173	2.262		1.479	31.5
6.178	2.263		1.48	31
6.182	2.262		1.481	31.5
6.186	2.262		1.482	31.5
6.19	2.262		1.483	31
6.194	2.263		1.484	31.5
6.199	2.262		1.485	31
6.203	2.262		1.486	31.5
6.207	2.262		1.487	31
6.211	2.263		1.488	31
6.215	2.262		1.489	31
6.219	2.262		1.49	31.5
6.224	2.262		1.491	31
6.228	2.262		1.492	31
6.232	2.262		1.493	31
6.236	2.262		1.494	31.5
6.24	2.262		1.495	31.5
6.244	2.261		1.496	31.5
6.249	2.262		1.497	31
6.253	2.262		1.498	30.5
6.257	2.261		1.499	31.5
6.261	2.262		1.5	31.5
6.265	2.262		1.501	31
6.27	2.262		1.502	31
6.274	2.262		1.503	31
6.278	2.262		1.504	31.5
6.282	2.262		1.505	31.5
6.286	2.262		1.506	31
6.29	2.262		1.507	31.5
6.295	2.262		1.508	31.5
6.299	2.262		1.509	31.5
6.303	2.263		1.51	31.5
6.307	2.262		1.511	31.5
6.311	2.262		1.512	31.5
6.315	2.262		1.513	31
6.32	2.262		1.514	31
6.324	2.263		1.515	31.5
6.328	2.262		1.516	31
6.332	2.262		1.517	31.5
6.336	2.262		1.518	31.5
6.341	2.261		1.519	31
6.345	2.262		1.52	31.5
6.349	2.263		1.521	31
6.353	2.263		1.522	31.5
6.357	2.262		1.523	31.5
6.361	2.262		1.524	31.5
6.366	2.262		1.525	31.5
6.37	2.262		1.526	31.5
6.374	2.262		1.527	31
6.378	2.262		1.528	31.5
6.382	2.262		1.529	31.5
6.387	2.262		1.53	31
6.391	2.262		1.531	31
6.395	2.262		1.532	31
6.399	2.262		1.533	31.5
6.403	2.262		1.534	31.5
6.407	2.262		1.535	31.5
6.412	2.262		1.536	31.5
6.416	2.263		1.537	31
6.42	2.262		1.538	31.5
6.424	2.262		1.539	31.5
6.428	2.262		1.54	31.5
6.432	2.262		1.541	31.5
6.437	2.262		1.542	31
6.441	2.262		1.543	31.5
6.445	2.262		1.544	31
6.449	2.262		1.545	31.5
6.453	2.262		1.546	31
6.457	2.262		1.547	31
6.462	2.262		1.548	30.5
6.466	2.262		1.549	31.5
6.47	2.262		1.55	31.5
6.474	2.262		1.551	31
6.478	2.262		1.552	31
6.483	2.262		1.553	31
6.487	2.262		1.554	31.5
6.491	2.262		1.555	31
6.495	2.263		1.556	31.5
6.499	2.262		1.557	31
6.504	2.262		1.558	31
6.508	2.262		1.559	31
6.512	2.262		1.56	31
6.516	2.263		1.561	31.5
6.52	2.262		1.562	31.5
6.524	2.263		1.563	31.5
6.529	2.262		1.564	31.5
6.533	2.262		1.565	31
6.537	2.263		1.566	31
6.541	2.262		1.567	31.5
6.545	2.262		1.568	31.5
6.549	2.262		1.569	31
6.554	2.262		1.57	31
6.558	2.262		1.571	31
6.562	2.262		1.572	31
6.566	2.262		1.573	31.5
6.57	2.262		1.574	31.5
6.574	2.262		1.575	31.5
6.579	2.263		1.576	31
6.583	2.262		1.577	31
6.587	2.263		1.578	31
6.591	2.262		1.579	31.5
6.595	2.262		1.58	31
6.6	2.262		1.581	31.5
6.604	2.262		1.582	31.5
6.608	2.262		1.583	31.5
6.612	2.262		1.584	31
6.616	2.263		1.585	31
6.62	2.262		1.586	30.5
6.625	2.262		1.587	31.5
6.629	2.262		1.588	31.5
6.633	2.262		1.589	31.5
6.637	2.262		1.59	31.5
6.641	2.263		1.591	31.5
6.645	2.262		1.592	31.5
6.65	2.263		1.593	31.5
6.654	2.262		1.594	31.5
6.658	2.262		1.595	31
6.662	2.263		1.596	31.5
6.666	2.262		1.597	31.5
6.671	2.262		1.598	31.5
6.675	2.262		1.599	31
6.679	2.263		1.6	31.5
6.683	2.262		1.601	31.5
6.687	2.262		1.602	31.5
6.691	2.262		1.603	31
6.696	2.261		1.604	31.5
6.7	2.262		1.605	31
6.704	2.262		1.606	31
6.708	2.263		1.607	31.5
6.712	2.262		1.608	31
6.717	2.263		1.609	31
6.721	2.262		1.61	31.5
6.725	2.262		1.611	31
6.729	2.263		1.612	31
6.733	2.262		1.613	31
6.737	2.262		1.614	31
6.742	2.262		1.615	31.5
6.746	2.262		1.616	31.5
6.75	2.262		1.617	31.5
6.754	2.262		1.618	31.5
6.758	2.262		1.619	31.5
6.762	2.262		1.62	31.5
6.767	2.262		1.621	31.5
6.771	2.263		1.622	31
6.775	2.262		1.623	31
6.779	2.262		1.624	31.5
6.783	2.262		1.625	31.5
6.788	2.261		1.626	31
6.792	2.262		1.627	31.5
6.796	2.262		1.628	31
6.8	2.263		1.629	31.5
6.804	2.262		1.63	31.5
6.808	2.263		1.631	31.5
6.813	2.263		1.632	30.5
6.817	2.262		1.633	31.5
6.821	2.262		1.634	31
6.825	2.262		1.635	31.5
6.829	2.262		1.636	31
6.833	2.261		1.637	31
6.838	2.262		1.638	31
6.842	2.262		1.639	31.5
6.846	2.262		1.64	31
6.85	2.262		1.641	31.5
6.854	2.262		1.642	31.5
6.859	2.262		1.643	31
6.863	2.262		1.644	31
6.867	2.262		1.645	31.5
6.871	2.263		1.646	31.5
6.875	2.263		1.647	31.5
6.879	2.262		1.648	31.5
6.884	2.263		1.649	31.5
6.888	2.262		1.65	31
6.892	2.262		1.651	31.5
6.896	2.262		1.652	31.5
6.9	2.262		1.653	31.5
6.905	2.262		1.654	31.5
6.909	2.262		1.655	31.5
6.913	2.262		1.656	31.5
6.917	2.262		1.657	31
6.921	2.262		1.658	31.5
6.925	2.262		1.659	31.5
6.93	2.262		1.66	31.5
6.934	2.262		1.661	31
6.938	2.263		1.662	31
6.942	2.263		1.663	31.5
6.946	2.263		1.664	31
6.95	2.263		1.665	31
6.955	2.262		1.666	31
6.959	2.262		1.667	31
6.963	2.262		1.668	31.5
6.967	2.262		1.669	31
6.971	2.263		1.67	31
6.976	2.262		1.671	31.5
6.98	2.262		1.672	31.5
6.984	2.262		1.673	31
6.988	2.262		1.674	31.5
6.992	2.262		1.675	31.5
6.996	2.262		1.676	31.5
7.001	2.262		1.677	31.5
7.005	2.262		1.678	31.5
7.009	2.262		1.679	31.5
7.013	2.263		1.68	31
7.017	2.262		1.681	31
7.022	2.262		1.682	30.5
7.026	2.262		1.683	31.5
7.03	2.263		1.684	31.5
7.034	2.262		1.685	31
7.038	2.262		1.686	31.5
7.042	2.262		1.687	31
7.047	2.262		1.688	31
7.051	2.262		1.689	31
7.055	2.262		1.69	31
7.059	2.262		1.691	31
7.063	2.262		1.692	31.5
7.067	2.262		1.693	31
7.072	2.262		1.694	31.5
7.076	2.262		1.695	31.5
7.08	2.263		1.696	31.5
7.084	2.262		1.697	31.5
7.088	2.262		1.698	31.5
7.092	2.263		1.699	31.5
7.097	2.262		1.7	31.5
7.101	2.263		1.701	31.5
7.105	2.262		1.702	31.5
7.109	2.262		1.703	31.5
7.113	2.262		1.704	31.5
7.118	2.262		1.705	31
7.122	2.262		1.706	31.5
7.126	2.262		1.707	31.5
7.13	2.263		1.708	31
7.134	2.262		1.709	31.5
7.138	2.262		1.71	31.5
7.143	2.261		1.711	31.5
7.147	2.262		1.712	31.5
7.151	2.262		1.713	31.5
7.155	2.263		1.714	31.5
7.159	2.262		1.715	31
7.164	2.262		1.716	31.5
7.168	2.262		1.717	31
7.172	2.264		1.718	31
7.176	2.262		1.719	31
7.18	2.262		1.72	31
7.184	2.263		1.721	31.5
7.189	2.262		1.722	31.5
7.193	2.263		1.723	31
7.197	2.262		1.724	31
7.201	2.262		1.725	31.5
7.205	2.262		1.726	31.5
7.209	2.262		1.727	31.5
7.214	2.263		1.728	31.5
7.218	2.262		1.729	31.5
7.222	2.262		1.73	31.5
7.226	2.262		1.731	31.5
7.23	2.262		1.732	31
7.235	2.262		1.733	31.5
7.239	2.262		1.734	31
7.243	2.262		1.735	31.5
7.247	2.262		1.736	31.5
7.251	2.262		1.737	31.5
7.255	2.263		1.738	31
7.26	2.263		1.739	31.5
7.264	2.261		1.74	31.5
7.268	2.262		1.741	31
7.272	2.262		1.742	31.5
7.276	2.263		1.743	31
7.28	2.262		1.744	31
7.285	2.262		1.745	31.5
7.289	2.263		1.746	31.5
7.293	2.263		1.747	31
7.297	2.262		1.748	31
7.301	2.262		1.749	31.5
7.306	2.263		1.75	31.5
7.31	2.262		1.751	31
7.314	2.262		1.752	31
7.318	2.262		1.753	31
7.322	2.262		1.754	31
7.326	2.262		1.755	31
7.331	2.262		1.756	31
7.335	2.262		1.757	31
7.339	2.262		1.758	31.5
7.343	2.263		1.759	31.5
7.347	2.261		1.76	31.5
7.352	2.262		1.761	31.5
7.356	2.262		1.762	31
7.36	2.262		1.763	31.5
7.364	2.263		1.764	31.5
7.368	2.262		1.765	31
7.372	2.263		1.766	31.5
7.377	2.262		1.767	31
7.381	2.262		1.768	31.5
7.385	2.262		1.769	31.5
7.389	2.262		1.77	31
7.393	2.262		1.771	31
7.397	2.262		1.772	31
7.402	2.262		1.773	31
7.406	2.262		1.774	31.5
7.41	2.261		1.775	31.5
7.414	2.262		1.776	31
7.418	2.262		1.777	31
7.423	2.262		1.778	31
7.427	2.262		1.779	31.5
7.431	2.263		1.78	31
7.435	2.262		1.781	31.5
7.439	2.262		1.782	31.5
7.443	2.263		1.783	31.5
7.448	2.262		1.784	31.5
7.452	2.262		1.785	31.5
7.456	2.262		1.786	31.5
7.46	2.262		1.787	31.5
7.464	2.262		1.788	31
7.468	2.262		1.789	31
7.473	2.263		1.79	31.5
7.477	2.263		1.791	31.5
7.481	2.262		1.792	31.5
7.485	2.262		1.793	31
7.489	2.263		1.794	31.5
7.494	2.262		1.795	31.5
7.498	2.262		1.796	31.5
7.502	2.262		1.797	31
7.506	2.263		1.798	31
7.51	2.262		1.799	31
7.514	2.262		1.8	31
7.519	2.262		1.801	31
7.523	2.262		1.802	31
7.527	2.262		1.803	31
7.531	2.262		1.804	31
7.535	2.262		1.805	31.5
7.54	2.262		1.806	31.5
7.544	2.261		1.807	31.5
7.548	2.261		1.808	31.5
7.552	2.262		1.809	31.5
7.556	2.262		1.81	31.5
7.56	2.262		1.811	31.5
7.565	2.262		1.812	31.5
7.569	2.262		1.813	31.5
7.573	2.262		1.814	31.5
7.577	2.262		1.815	31.5
7.581	2.262		1.816	31
7.585	2.262		1.817	31.5
7.59	2.262		1.818	31
7.594	2.262		1.819	31.5
7.598	2.262		1.82	31.5
7.602	2.262		1.821	31
7.606	2.263		1.822	31
7.61	2.262		1.823	31.5
7.615	2.262		1.824	31
7.619	2.262		1.825	31.5
7.623	2.263		1.826	31
7.627	2.262		1.827	31
7.631	2.261		1.828	31.5
7.636	2.262		1.829	31.5
7.64	2.262		1.83	31
7.644	2.262		1.831	31
7.648	2.263		1.832	31.5
7.652	2.262		1.833	31.5
7.657	2.262		1.834	31
7.661	2.262		1.835	31
7.665	2.262		1.836	31.5
7.669	2.262		1.837	31.5
7.673	2.262		1.838	31.5
7.677	2.262		1.839	31
7.682	2.262		1.84	31.5
7.686	2.262		1.841	31.5
7.69	2.262		1.842	31.5
7.694	2.262		1.843	31
7.698	2.262		1.844	31.5
7.702	2.262		1.845	31.5
7.707	2.262		1.846	31.5
7.711	2.261		1.847	31
7.715	2.262		1.848	31
7.719	2.263		1.849	31.5
7.723	2.261		1.85	31.5
7.727	2.262		1.851	31.5
7.732	2.262		1.852	31.5
7.736	2.262		1.853	31
7.74	2.262		1.854	31
7.744	2.262		1.855	31.5
7.748	2.262		1.856	31
7.753	2.262		1.857	31
7.757	2.262		1.858	31.5
7.761	2.262		1.859	31.5
7.765	2.262		1.86	31
7.769	2.262		1.861	31
7.773	2.262		1.862	31
7.778	2.262		1.863	31.5
7.782	2.262		1.864	31.5
7.786	2.262		1.865	31
7.79	2.262		1.866	31
7.794	2.262		1.867	31.5
7.798	2.262		1.868	31.5
7.803	2.262		1.869	31.5
7.807	2.262		1.87	31.5
7.811	2.262		1.871	31.5
7.815	2.263		1.872	31
7.819	2.261		1.873	31.5
7.824	2.262		1.874	31.5
7.828	2.262		1.875	31
7.832	2.262		1.876	31.5
7.836	2.262		1.877	31.5
7.84	2.263		1.878	31.5
7.844	2.262		1.879	31.5
7.849	2.261		1.88	31
7.853	2.262		1.881	31
7.857	2.262		1.882	31.5
7.861	2.261		1.883	31
7.865	2.262		1.884	31.5
7.87	2.262		1.885	31
7.874	2.262		1.886	31
7.878	2.263		1.887	31
7.882	2.263		1.888	31.5
7.886	2.262		1.889	31.5
7.89	2.262		1.89	31.5
7.895	2.261		1.891	31.5
7.899	2.237		1.892	31.5
7.903	2.236		1.893	31.5
7.907	2.235		1.894	31.5
7.911	2.234		1.895	31.5
7.915	2.234		1.896	31.5
7.92	2.234		1.897	31.5
7.924	2.234		1.898	30.5
7.928	2.234		1.899	31
7.932	2.233		1.9	31
7.936	2.233		1.901	31.5
7.941	2.233		1.902	31.5
7.945	2.234		1.903	31.5
7.949	2.233		1.904	31
7.953	2.233		1.905	31.5
7.957	2.233		1.906	31
7.961	2.233		1.907	31.5
7.966	2.233		1.908	31.5
7.97	2.232		1.909	31
7.974	2.233		1.91	31
7.978	2.232		1.911	31
7.982	2.233		1.912	31
7.986	2.233		1.913	31
7.991	2.232		1.914	31.5
7.995	2.232		1.915	31
7.999	2.232		1.916	31.5
8.003	2.232		1.917	31.5
8.007	2.232		1.918	31.5
8.012	2.233		1.919	31
8.016	2.233		1.92	31.5
8.02	2.232		1.921	31.5
8.024	2.232		1.922	31.5
8.028	2.232		1.923	31
8.032	2.232		1.924	31.5
8.037	2.233		1.925	31
8.041	2.232		1.926	31.5
8.045	2.232		1.927	31.5
8.049	2.232		1.928	31.5
8.053	2.232		1.929	31
8.058	2.232		1.93	31.5
8.062	2.232		1.931	31
8.066	2.232		1.932	31
8.07	2.232		1.933	31
8.074	2.232		1.934	31.5
8.078	2.231		1.935	31
8.083	2.232		1.936	31
8.087	2.231		1.937	31
8.091	2.232		1.938	31
8.095	2.232		1.939	31
8.099	2.232		1.94	31
8.103	2.232		1.941	31
8.108	2.232		1.942	31.5
8.112	2.232		1.943	31
8.116	2.232		1.944	31.5
8.12	2.232		1.945	31
8.124	2.232		1.946	31.5
8.129	2.231		1.947	31.5
8.133	2.232		1.948	31.5
8.137	2.232		1.949	31
8.141	2.231		1.95	31
8.145	2.232		1.951	31.5
8.149	2.231		1.952	31.5
8.154	2.231		1.953	31
8.158	2.232		1.954	31
8.162	2.231		1.955	31
8.166	2.231		1.956	31.5
8.17	2.231		1.957	31
8.175	2.231		1.958	31
8.179	2.232		1.959	31.5
8.183	2.231		1.96	31.5
8.187	2.231		1.961	31
8.191	2.231		1.962	31.5
8.195	2.231		1.963	31.5
8.2	2.231		1.964	31
8.204	2.231		1.965	31.5
8.208	2.231		1.966	31
8.212	2.231		1.967	31
8.216	2.231		1.968	31.5
8.22	2.232		1.969	31
8.225	2.231		1.97	31.5
8.229	2.231		1.971	31.5
8.233	2.231		1.972	31.5
8.237	2.231		1.973	31
8.241	2.231		1.974	31.5
8.245	2.231		1.975	31.5
8.25	2.231		1.976	31.5
8.254	2.231		1.977	31
8.258	2.231		1.978	31.5
8.262	2.231		1.979	31.5
8.266	2.231		1.98	31.5
8.271	2.231		1.981	31
8.275	2.231		1.982	31
8.279	2.231		1.983	31
8.283	2.231		1.984	31.5
8.287	2.231		1.985	31.5
8.291	2.231		1.986	31.5
8.296	2.23		1.987	31
8.3	2.231		1.988	31.5
8.304	2.231		1.989	31.5
8.308	2.231		1.99	31
8.312	2.231		1.991	31
8.317	2.231		1.992	31.5
8.321	2.231		1.993	31.5
8.325	2.231		1.994	31
8.329	2.231		1.995	31.5
8.333	2.231		1.996	31
8.337	2.23		1.997	31.5
8.342	2.231		1.998	31
[truncated: 10,628 more rows]

## Sheet: 1B
Figure 1B. WT with no delayed force development
Time (s)	Sarcomere length (μM)		Time (s)	Force (μN)
0.003	2.388		2e-14	21.5
0.007	2.388		0.001	21
0.011	2.388		0.002	21
0.016	2.388		0.003	21
0.02	2.388		0.004	21.5
0.024	2.388		0.005	21
0.028	2.388		0.006	21.5
0.032	2.388		0.007	21
0.036	2.388		0.008	21.5
0.041	2.388		0.009	21
0.045	2.388		0.01	21.5
0.049	2.388		0.011	21
0.053	2.388		0.012	21
0.057	2.389		0.013	21
0.062	2.388		0.014	21.5
0.066	2.388		0.015	21
0.07	2.388		0.016	21
0.074	2.388		0.017	21.5
0.078	2.388		0.018	21.5
0.082	2.388		0.019	21.5
0.087	2.388		0.02	21.5
0.091	2.389		0.021	21.5
0.095	2.388		0.022	21
0.099	2.388		0.023	21.5
0.103	2.388		0.024	21
0.107	2.388		0.025	21.5
0.112	2.388		0.026	21.5
0.116	2.388		0.027	21
0.12	2.389		0.028	21.5
0.124	2.388		0.029	21.5
0.128	2.388		0.03	21.5
0.133	2.388		0.031	21.5
0.137	2.388		0.032	21.5
0.141	2.388		0.033	21.5
0.145	2.388		0.034	21
0.149	2.388		0.035	21
0.153	2.388		0.036	21.5
0.158	2.388		0.037	21
0.162	2.388		0.038	21.5
0.166	2.389		0.039	21
0.17	2.388		0.04	21.5
0.174	2.388		0.041	21
0.179	2.388		0.042	21.5
0.183	2.388		0.043	21
0.187	2.388		0.044	21
0.191	2.389		0.045	21
0.195	2.388		0.046	20.5
0.199	2.388		0.047	21.5
0.204	2.388		0.048	21.5
0.208	2.388		0.049	21
0.212	2.389		0.05	21.5
0.216	2.388		0.051	21.5
0.22	2.388		0.052	21.5
0.224	2.388		0.053	21.5
0.229	2.388		0.054	21
0.233	2.389		0.055	20.5
0.237	2.388		0.056	21
0.241	2.388		0.057	21
0.245	2.388		0.058	21
0.25	2.389		0.059	21
0.254	2.388		0.06	21.5
0.258	2.388		0.061	21
0.262	2.388		0.062	21.5
0.266	2.388		0.063	21.5
0.27	2.388		0.064	21
0.275	2.389		0.065	21
0.279	2.388		0.066	21
0.283	2.388		0.067	21.5
0.287	2.388		0.068	21
0.291	2.388		0.069	21
0.295	2.388		0.07	21.5
0.3	2.388		0.071	21.5
0.304	2.388		0.072	21.5
0.308	2.388		0.073	21
0.312	2.388		0.074	21.5
0.316	2.389		0.075	21
0.321	2.388		0.076	21
0.325	2.388		0.077	21
0.329	2.388		0.078	21
0.333	2.388		0.079	21
0.337	2.388		0.08	21.5
0.341	2.388		0.081	21.5
0.346	2.389		0.082	21.5
0.35	2.389		0.083	21.5
0.354	2.388		0.084	21
0.358	2.388		0.085	21.5
0.362	2.388		0.086	21.5
0.367	2.388		0.087	21.5
0.371	2.388		0.088	21
0.375	2.388		0.089	21
0.379	2.388		0.09	21.5
0.383	2.388		0.091	21.5
0.387	2.388		0.092	21.5
0.392	2.388		0.093	21
0.396	2.388		0.094	21.5
0.4	2.388		0.095	21.5
0.404	2.388		0.096	21.5
0.408	2.388		0.097	21
0.412	2.388		0.098	21.5
0.417	2.388		0.099	21.5
0.421	2.388		0.1	21.5
0.425	2.388		0.101	21
0.429	2.388		0.102	21
0.433	2.388		0.103	21
0.438	2.389		0.104	21
0.442	2.388		0.105	21.5
0.446	2.388		0.106	21
0.45	2.388		0.107	21.5
0.454	2.388		0.108	21.5
0.458	2.388		0.109	21
0.463	2.388		0.11	21
0.467	2.388		0.111	21
0.471	2.388		0.112	21.5
0.475	2.388		0.113	21.5
0.479	2.388		0.114	21
0.484	2.388		0.115	20.5
0.488	2.388		0.116	21
0.492	2.388		0.117	21
0.496	2.389		0.118	21.5
0.5	2.388		0.119	21.5
0.504	2.389		0.12	21
0.509	2.388		0.121	21
0.513	2.389		0.122	21
0.517	2.388		0.123	21
0.521	2.388		0.124	21.5
0.525	2.388		0.125	21.5
0.529	2.388		0.126	21
0.534	2.388		0.127	21
0.538	2.388		0.128	21
0.542	2.389		0.129	21.5
0.546	2.388		0.13	21
0.55	2.389		0.131	21
0.554	2.388		0.132	21.5
0.559	2.388		0.133	21
0.563	2.388		0.134	21
0.567	2.388		0.135	21
0.571	2.388		0.136	21.5
0.575	2.388		0.137	21.5
0.58	2.388		0.138	21
0.584	2.388		0.139	21
0.588	2.388		0.14	21.5
0.592	2.388		0.141	21.5
0.596	2.388		0.142	21
0.6	2.388		0.143	21.5
0.605	2.388		0.144	21.5
0.609	2.388		0.145	21.5
0.613	2.388		0.146	21
0.617	2.388		0.147	21
0.621	2.388		0.148	21
0.626	2.388		0.149	21
0.63	2.388		0.15	21.5
0.634	2.388		0.151	21.5
0.638	2.388		0.152	21
0.642	2.388		0.153	21.5
0.646	2.388		0.154	21.5
0.651	2.388		0.155	21.5
0.655	2.388		0.156	21.5
0.659	2.388		0.157	21
0.663	2.389		0.158	21
0.667	2.388		0.159	21.5
0.671	2.388		0.16	20.5
0.676	2.388		0.161	21
0.68	2.388		0.162	21.5
0.684	2.388		0.163	21.5
0.688	2.388		0.164	21.5
0.692	2.389		0.165	21
0.697	2.388		0.166	21
0.701	2.388		0.167	21
0.705	2.388		0.168	21.5
0.709	2.388		0.169	21
0.713	2.389		0.17	21.5
0.717	2.388		0.171	21
0.722	2.388		0.172	21
0.726	2.388		0.173	21
0.73	2.388		0.174	21.5
0.734	2.388		0.175	21.5
0.738	2.388		0.176	21
0.743	2.389		0.177	21
0.747	2.388		0.178	21.5
0.751	2.388		0.179	21.5
0.755	2.388		0.18	21
0.759	2.388		0.181	21
0.763	2.388		0.182	21
0.768	2.388		0.183	21
0.772	2.388		0.184	21.5
0.776	2.388		0.185	21.5
0.78	2.389		0.186	21
0.784	2.388		0.187	21.5
0.789	2.388		0.188	21.5
0.793	2.388		0.189	21.5
0.797	2.388		0.19	21
0.801	2.388		0.191	21.5
0.805	2.388		0.192	21
0.809	2.388		0.193	20.5
0.814	2.388		0.194	20.5
0.818	2.388		0.195	21.5
0.822	2.388		0.196	21.5
0.826	2.389		0.197	21.5
0.83	2.388		0.198	21.5
0.834	2.388		0.199	21.5
0.839	2.388		0.2	21.5
0.843	2.389		0.201	21.5
0.847	2.388		0.202	21.5
0.851	2.388		0.203	21.5
0.855	2.389		0.204	21
0.859	2.388		0.205	21
0.864	2.388		0.206	21.5
0.868	2.388		0.207	21.5
0.872	2.388		0.208	21.5
0.876	2.388		0.209	21.5
0.88	2.388		0.21	21
0.885	2.388		0.211	21.5
0.889	2.388		0.212	21.5
0.893	2.388		0.213	21.5
0.897	2.388		0.214	21
0.901	2.388		0.215	21.5
0.905	2.389		0.216	21
0.91	2.388		0.217	21.5
0.914	2.388		0.218	21.5
0.918	2.388		0.219	21
0.922	2.388		0.22	21.5
0.926	2.388		0.221	21
0.931	2.388		0.222	21
0.935	2.388		0.223	20.5
0.939	2.388		0.224	21
0.943	2.388		0.225	21.5
0.947	2.388		0.226	21
0.951	2.388		0.227	20.5
0.956	2.388		0.228	21
0.96	2.389		0.229	21
0.964	2.388		0.23	21
0.968	2.388		0.231	21.5
0.972	2.388		0.232	21
0.976	2.388		0.233	21.5
0.981	2.388		0.234	21
0.985	2.389		0.235	21.5
0.989	2.388		0.236	21
0.993	2.388		0.237	21.5
0.997	2.389		0.238	21
1.002	2.388		0.239	21.5
1.006	2.389		0.24	21
1.01	2.388		0.241	21.5
1.014	2.388		0.242	21.5
1.018	2.388		0.243	21
1.022	2.388		0.244	21
1.027	2.388		0.245	21.5
1.031	2.388		0.246	21
1.035	2.388		0.247	21
1.039	2.388		0.248	21
1.043	2.388		0.249	21
1.047	2.388		0.25	21.5
1.052	2.389		0.251	21.5
1.056	2.388		0.252	21
1.06	2.388		0.253	21.5
1.064	2.388		0.254	21.5
1.068	2.388		0.255	21.5
1.073	2.388		0.256	21.5
1.077	2.389		0.257	21.5
1.081	2.388		0.258	21.5
1.085	2.389		0.259	21
1.089	2.388		0.26	21
1.093	2.388		0.261	21
1.098	2.388		0.262	21.5
1.102	2.389		0.263	21
1.106	2.388		0.264	21.5
1.11	2.389		0.265	21.5
1.114	2.388		0.266	21.5
1.119	2.388		0.267	21.5
1.123	2.388		0.268	21.5
1.127	2.389		0.269	21.5
1.131	2.389		0.27	21.5
1.135	2.388		0.271	21.5
1.139	2.388		0.272	21.5
1.144	2.388		0.273	21.5
1.148	2.388		0.274	21.5
1.152	2.389		0.275	21.5
1.156	2.388		0.276	21.5
1.16	2.388		0.277	21.5
1.164	2.388		0.278	21
1.169	2.388		0.279	21
1.173	2.388		0.28	21
1.177	2.388		0.281	21.5
1.181	2.388		0.282	21
1.185	2.388		0.283	21
1.19	2.388		0.284	20.5
1.194	2.388		0.285	21
1.198	2.388		0.286	21.5
1.202	2.388		0.287	21.5
1.206	2.388		0.288	21
1.21	2.388		0.289	21.5
1.215	2.388		0.29	21.5
1.219	2.388		0.291	21
1.223	2.389		0.292	21.5
1.227	2.388		0.293	21.5
1.231	2.389		0.294	21
1.236	2.389		0.295	21
1.24	2.389		0.296	21
1.244	2.388		0.297	21
1.248	2.388		0.298	21
1.252	2.388		0.299	21.5
1.256	2.388		0.3	21.5
1.261	2.388		0.301	21.5
1.265	2.388		0.302	21.5
1.269	2.389		0.303	21.5
1.273	2.388		0.304	21.5
1.277	2.389		0.305	21
1.281	2.388		0.306	21
1.286	2.388		0.307	21
1.29	2.388		0.308	21.5
1.294	2.388		0.309	21
1.298	2.388		0.31	21.5
1.302	2.388		0.311	21.5
1.307	2.389		0.312	21.5
1.311	2.388		0.313	21
1.315	2.389		0.314	21
1.319	2.388		0.315	21.5
1.323	2.388		0.316	21.5
1.327	2.388		0.317	21.5
1.332	2.389		0.318	21.5
1.336	2.388		0.319	21.5
1.34	2.388		0.32	21.5
1.344	2.388		0.321	21.5
1.348	2.389		0.322	21.5
1.353	2.388		0.323	21.5
1.357	2.388		0.324	21.5
1.361	2.388		0.325	21.5
1.365	2.389		0.326	21
1.369	2.388		0.327	21.5
1.373	2.388		0.328	21
1.378	2.388		0.329	21
1.382	2.388		0.33	21.5
1.386	2.388		0.331	21.5
1.39	2.389		0.332	21.5
1.394	2.388		0.333	21.5
1.398	2.388		0.334	21.5
1.403	2.389		0.335	21.5
1.407	2.388		0.336	21
1.411	2.388		0.337	21
1.415	2.388		0.338	21
1.419	2.389		0.339	21.5
1.424	2.389		0.34	21
1.428	2.389		0.341	21.5
1.432	2.388		0.342	21.5
1.436	2.388		0.343	21
1.44	2.388		0.344	21.5
1.444	2.388		0.345	21.5
1.449	2.388		0.346	21
1.453	2.388		0.347	21.5
1.457	2.388		0.348	21
1.461	2.389		0.349	21
1.465	2.388		0.35	21.5
1.469	2.388		0.351	21.5
1.474	2.388		0.352	20.5
1.478	2.388		0.353	21
1.482	2.388		0.354	21.5
1.486	2.388		0.355	21
1.49	2.388		0.356	21
1.495	2.388		0.357	21.5
1.499	2.389		0.358	21.5
1.503	2.388		0.359	21
1.507	2.388		0.36	21
1.511	2.388		0.361	21.5
1.515	2.388		0.362	21
1.52	2.389		0.363	21
1.524	2.388		0.364	21
1.528	2.388		0.365	21.5
1.532	2.388		0.366	21.5
1.536	2.388		0.367	21.5
1.54	2.388		0.368	21.5
1.545	2.388		0.369	21.5
1.549	2.388		0.37	21
1.553	2.388		0.371	21.5
1.557	2.388		0.372	21.5
1.561	2.388		0.373	21
1.566	2.388		0.374	21
1.57	2.388		0.375	21
1.574	2.388		0.376	21.5
1.578	2.388		0.377	21.5
1.582	2.388		0.378	21.5
1.586	2.388		0.379	21.5
1.591	2.388		0.38	21.5
1.595	2.389		0.381	21.5
1.599	2.388		0.382	21.5
1.603	2.388		0.383	21.5
1.607	2.388		0.384	21.5
1.611	2.388		0.385	21.5
1.616	2.388		0.386	21
1.62	2.388		0.387	21.5
1.624	2.388		0.388	21.5
1.628	2.388		0.389	21.5
1.632	2.389		0.39	21
1.637	2.388		0.391	21.5
1.641	2.388		0.392	21.5
1.645	2.388		0.393	21
1.649	2.389		0.394	21.5
1.653	2.388		0.395	21.5
1.657	2.388		0.396	21.5
1.662	2.388		0.397	21
1.666	2.388		0.398	21.5
1.67	2.388		0.399	21.5
1.674	2.388		0.4	21.5
1.678	2.388		0.401	21.5
1.683	2.388		0.402	21.5
1.687	2.388		0.403	21.5
1.691	2.388		0.404	21.5
1.695	2.389		0.405	21.5
1.699	2.388		0.406	20.5
1.703	2.388		0.407	21.5
1.708	2.388		0.408	21.5
1.712	2.388		0.409	21.5
1.716	2.388		0.41	21
1.72	2.388		0.411	21
1.724	2.388		0.412	21
1.728	2.388		0.413	21
1.733	2.388		0.414	21
1.737	2.388		0.415	21.5
1.741	2.389		0.416	21
1.745	2.388		0.417	21.5
1.749	2.388		0.418	21.5
1.754	2.388		0.419	21
1.758	2.388		0.42	21
1.762	2.389		0.421	21.5
1.766	2.388		0.422	21.5
1.77	2.389		0.423	20.5
1.774	2.388		0.424	21.5
1.779	2.388		0.425	21.5
1.783	2.388		0.426	21.5
1.787	2.388		0.427	21
1.791	2.388		0.428	21.5
1.795	2.389		0.429	20.5
1.799	2.388		0.43	21.5
1.804	2.388		0.431	21.5
1.808	2.388		0.432	21.5
1.812	2.388		0.433	21
1.816	2.388		0.434	21.5
1.82	2.388		0.435	21.5
1.825	2.388		0.436	21.5
1.829	2.388		0.437	21
1.833	2.388		0.438	21.5
1.837	2.388		0.439	21.5
1.841	2.388		0.44	21
1.845	2.388		0.441	21.5
1.85	2.388		0.442	21.5
1.854	2.388		0.443	21
1.858	2.388		0.444	21
1.862	2.388		0.445	21.5
1.866	2.388		0.446	21
1.871	2.388		0.447	21
1.875	2.388		0.448	21
1.879	2.388		0.449	21
1.883	2.388		0.45	21
1.887	2.388		0.451	21.5
1.891	2.388		0.452	20.5
1.896	2.388		0.453	21
1.9	2.388		0.454	21.5
1.904	2.388		0.455	21
1.908	2.388		0.456	21
1.912	2.388		0.457	21
1.916	2.388		0.458	21.5
1.921	2.388		0.459	21.5
1.925	2.388		0.46	21.5
1.929	2.389		0.461	21
1.933	2.388		0.462	21
1.937	2.388		0.463	21
1.942	2.388		0.464	21.5
1.946	2.388		0.465	21
1.95	2.388		0.466	21
1.954	2.388		0.467	21.5
1.958	2.388		0.468	21
1.962	2.388		0.469	21
1.967	2.388		0.47	21.5
1.971	2.388		0.471	21.5
1.975	2.388		0.472	21
1.979	2.388		0.473	21
1.983	2.388		0.474	21
1.988	2.388		0.475	21
1.992	2.388		0.476	21
1.996	2.388		0.477	21.5
			0.478	21.5
2	2.412		0.479	21.5
2.004	2.412		0.48	21
2.008	2.413		0.481	21
2.013	2.413		0.482	21.5
2.017	2.413		0.483	21.5
2.021	2.413		0.484	21.5
2.025	2.413		0.485	21
2.029	2.414		0.486	21
2.033	2.413		0.487	21.5
2.038	2.413		0.488	21.5
2.042	2.413		0.489	21.5
2.046	2.413		0.49	21.5
2.05	2.413		0.491	21.5
2.054	2.413		0.492	21.5
2.059	2.414		0.493	21.5
2.063	2.414		0.494	21
2.067	2.414		0.495	21.5
2.071	2.413		0.496	21
2.075	2.413		0.497	21
2.079	2.414		0.498	21.5
2.084	2.414		0.499	21
2.088	2.414		0.5	21.5
2.092	2.414		0.501	21
2.096	2.413		0.502	21.5
2.1	2.414		0.503	21.5
2.105	2.413		0.504	21.5
2.109	2.413		0.505	21
2.113	2.414		0.506	21.5
2.117	2.414		0.507	21
2.121	2.414		0.508	21
2.125	2.414		0.509	21.5
2.13	2.414		0.51	21.5
2.134	2.414		0.511	21
2.138	2.414		0.512	21
2.142	2.413		0.513	21
2.146	2.414		0.514	21.5
2.15	2.414		0.515	21
2.155	2.413		0.516	21
2.159	2.414		0.517	21.5
2.163	2.414		0.518	21
2.167	2.414		0.519	21.5
2.171	2.414		0.52	21
2.175	2.414		0.521	21
2.18	2.414		0.522	21
2.184	2.413		0.523	21.5
2.188	2.414		0.524	21.5
2.192	2.414		0.525	21.5
2.196	2.414		0.526	21.5
2.201	2.414		0.527	21
2.205	2.414		0.528	21.5
2.209	2.414		0.529	21.5
2.213	2.414		0.53	21.5
2.217	2.414		0.531	21
2.221	2.414		0.532	21
2.226	2.414		0.533	21
2.23	2.414		0.534	21
2.234	2.414		0.535	21.5
2.238	2.414		0.536	20.5
2.242	2.414		0.537	21.5
2.247	2.414		0.538	21.5
2.251	2.414		0.539	21.5
2.255	2.414		0.54	21.5
2.259	2.414		0.541	21.5
2.263	2.414		0.542	21.5
2.267	2.414		0.543	21
2.272	2.414		0.544	21.5
2.276	2.414		0.545	21.5
2.28	2.414		0.546	21.5
2.284	2.414		0.547	21
2.288	2.414		0.548	21.5
2.292	2.414		0.549	21
2.297	2.414		0.55	21.5
2.301	2.414		0.551	21
2.305	2.414		0.552	21.5
2.309	2.414		0.553	21.5
2.313	2.414		0.554	21.5
2.318	2.415		0.555	21.5
2.322	2.414		0.556	21
2.326	2.414		0.557	21.5
2.33	2.414		0.558	21.5
2.334	2.414		0.559	21
2.338	2.414		0.56	21.5
2.343	2.414		0.561	21.5
2.347	2.414		0.562	21
2.351	2.414		0.563	21
2.355	2.414		0.564	21.5
2.359	2.414		0.565	21
2.363	2.414		0.566	21
2.368	2.414		0.567	21.5
2.372	2.414		0.568	21.5
2.376	2.414		0.569	21.5
2.38	2.415		0.57	21
2.384	2.414		0.571	21.5
2.389	2.414		0.572	21
2.393	2.415		0.573	21.5
2.397	2.415		0.574	20.5
2.401	2.413		0.575	21
2.405	2.415		0.576	21.5
2.409	2.415		0.577	21
2.414	2.414		0.578	20.5
2.418	2.414		0.579	21.5
2.422	2.415		0.58	21.5
2.426	2.414		0.581	21.5
2.43	2.414		0.582	21
2.435	2.414		0.583	21
2.439	2.414		0.584	21.5
2.443	2.414		0.585	21.5
2.447	2.415		0.586	21.5
2.451	2.415		0.587	21
2.455	2.414		0.588	21
2.46	2.414		0.589	21
2.464	2.414		0.59	21.5
2.468	2.414		0.591	21.5
2.472	2.414		0.592	21.5
2.476	2.414		0.593	21.5
2.48	2.414		0.594	21.5
2.485	2.414		0.595	21
2.489	2.415		0.596	21.5
2.493	2.414		0.597	21.5
2.497	2.414		0.598	21.5
2.501	2.414		0.599	21
2.506	2.415		0.6	21
2.51	2.414		0.601	21.5
2.514	2.415		0.602	21
2.518	2.414		0.603	21.5
2.522	2.414		0.604	21.5
2.526	2.414		0.605	21.5
2.531	2.415		0.606	21.5
2.535	2.415		0.607	21
2.539	2.414		0.608	21
2.543	2.414		0.609	21
2.547	2.415		0.61	21
2.552	2.415		0.611	21
2.556	2.415		0.612	21
2.56	2.414		0.613	21
2.564	2.415		0.614	21.5
2.568	2.415		0.615	21.5
2.572	2.414		0.616	21.5
2.577	2.414		0.617	21
2.581	2.414		0.618	21.5
2.585	2.415		0.619	21
2.589	2.415		0.62	21
2.593	2.415		0.621	21.5
2.597	2.415		0.622	21
2.602	2.415		0.623	21
2.606	2.414		0.624	21.5
2.61	2.415		0.625	21
2.614	2.415		0.626	21.5
2.618	2.415		0.627	21.5
2.623	2.414		0.628	21.5
2.627	2.415		0.629	21
2.631	2.415		0.63	21
2.635	2.414		0.631	21
2.639	2.415		0.632	21.5
2.643	2.414		0.633	21
2.648	2.415		0.634	21.5
2.652	2.415		0.635	21
2.656	2.414		0.636	21.5
2.66	2.415		0.637	21
2.664	2.415		0.638	21.5
2.668	2.415		0.639	21
2.673	2.415		0.64	21
2.677	2.415		0.641	21.5
2.681	2.415		0.642	21.5
2.685	2.414		0.643	21.5
2.689	2.414		0.644	21.5
2.694	2.414		0.645	21.5
2.698	2.415		0.646	20.5
2.702	2.415		0.647	21.5
2.706	2.415		0.648	21
2.71	2.415		0.649	21.5
2.714	2.415		0.65	21.5
2.719	2.415		0.651	21.5
2.723	2.414		0.652	21.5
2.727	2.415		0.653	21.5
2.731	2.415		0.654	21.5
2.735	2.415		0.655	21.5
2.74	2.415		0.656	21
2.744	2.415		0.657	21.5
2.748	2.415		0.658	21.5
2.752	2.414		0.659	21.5
2.756	2.415		0.66	21.5
2.76	2.415		0.661	21.5
2.765	2.415		0.662	21.5
2.769	2.415		0.663	21.5
2.773	2.415		0.664	21
2.777	2.415		0.665	21
2.781	2.415		0.666	21.5
2.785	2.415		0.667	21.5
2.79	2.414		0.668	21.5
2.794	2.415		0.669	20.5
2.798	2.415		0.67	21.5
2.802	2.415		0.671	21.5
2.806	2.414		0.672	21.5
2.811	2.415		0.673	21.5
2.815	2.414		0.674	21
2.819	2.415		0.675	20.5
2.823	2.415		0.676	21
2.827	2.415		0.677	20.5
2.831	2.415		0.678	21
2.836	2.415		0.679	21
2.84	2.415		0.68	21
2.844	2.415		0.681	21.5
2.848	2.415		0.682	21.5
2.852	2.415		0.683	21
2.857	2.415		0.684	21.5
2.861	2.415		0.685	21.5
2.865	2.415		0.686	21.5
2.869	2.415		0.687	21
2.873	2.415		0.688	21.5
2.877	2.414		0.689	21.5
2.882	2.414		0.69	21
2.886	2.415		0.691	21
2.89	2.415		0.692	21.5
2.894	2.415		0.693	21.5
2.898	2.415		0.694	21
2.902	2.415		0.695	21
2.907	2.415		0.696	21.5
2.911	2.415		0.697	21.5
2.915	2.415		0.698	21.5
2.919	2.415		0.699	21
2.923	2.415		0.7	21
2.928	2.415		0.701	21.5
2.932	2.415		0.702	21
2.936	2.415		0.703	21
2.94	2.415		0.704	21.5
2.944	2.415		0.705	21.5
2.948	2.415		0.706	21.5
2.953	2.415		0.707	21
2.957	2.414		0.708	21.5
2.961	2.415		0.709	21
2.965	2.415		0.71	21.5
2.969	2.415		0.711	21.5
2.973	2.415		0.712	21.5
2.978	2.415		0.713	21.5
2.982	2.415		0.714	21.5
2.986	2.415		0.715	21.5
2.99	2.415		0.716	21.5
2.994	2.415		0.717	21.5
2.999	2.415		0.718	21.5
3.003	2.415		0.719	21.5
3.007	2.415		0.72	21
3.011	2.415		0.721	21.5
3.015	2.416		0.722	21
3.019	2.415		0.723	21.5
3.024	2.415		0.724	21
3.028	2.415		0.725	21
3.032	2.415		0.726	21
3.036	2.415		0.727	21.5
3.04	2.415		0.728	21
3.044	2.415		0.729	21.5
3.049	2.415		0.73	21.5
3.053	2.415		0.731	21.5
3.057	2.415		0.732	21
3.061	2.415		0.733	21
3.065	2.415		0.734	21.5
3.07	2.415		0.735	21.5
3.074	2.415		0.736	21
3.078	2.415		0.737	21
3.082	2.415		0.738	21.5
3.086	2.415		0.739	21.5
3.09	2.415		0.74	21
3.095	2.415		0.741	21
3.099	2.415		0.742	21.5
3.103	2.415		0.743	21.5
3.107	2.415		0.744	21.5
3.111	2.415		0.745	21
3.115	2.415		0.746	21.5
3.12	2.415		0.747	21.5
3.124	2.415		0.748	21
3.128	2.416		0.749	21.5
3.132	2.415		0.75	21.5
3.136	2.415		0.751	21.5
3.141	2.415		0.752	21
3.145	2.415		0.753	21
3.149	2.415		0.754	21.5
3.153	2.415		0.755	21.5
3.157	2.415		0.756	21
3.161	2.415		0.757	21.5
3.166	2.415		0.758	21.5
3.17	2.415		0.759	21
3.174	2.415		0.76	21
3.178	2.415		0.761	21.5
3.182	2.415		0.762	21.5
3.187	2.415		0.763	21.5
3.191	2.415		0.764	21
3.195	2.415		0.765	21.5
3.199	2.415		0.766	21.5
3.203	2.415		0.767	21.5
3.207	2.415		0.768	21.5
3.212	2.415		0.769	21.5
3.216	2.414		0.77	21.5
3.22	2.415		0.771	21
3.224	2.415		0.772	21.5
3.228	2.415		0.773	21.5
3.232	2.415		0.774	21
3.237	2.415		0.775	21
3.241	2.415		0.776	21.5
3.245	2.415		0.777	21.5
3.249	2.415		0.778	21
3.253	2.415		0.779	21.5
3.258	2.415		0.78	21.5
3.262	2.415		0.781	21.5
3.266	2.415		0.782	21.5
3.27	2.415		0.783	21
3.274	2.415		0.784	21.5
3.278	2.415		0.785	21.5
3.283	2.415		0.786	21.5
3.287	2.415		0.787	21
3.291	2.415		0.788	21.5
3.295	2.415		0.789	21
3.299	2.415		0.79	21
3.304	2.415		0.791	21
3.308	2.415		0.792	21
3.312	2.415		0.793	21
3.316	2.415		0.794	21.5
3.32	2.415		0.795	21
3.324	2.415		0.796	21.5
3.329	2.415		0.797	21
3.333	2.415		0.798	21.5
3.337	2.416		0.799	21
3.341	2.415		0.8	21.5
3.345	2.415		0.801	21.5
3.349	2.415		0.802	21
3.354	2.415		0.803	21
3.358	2.415		0.804	21.5
3.362	2.416		0.805	21.5
3.366	2.415		0.806	21.5
3.37	2.415		0.807	21
3.375	2.415		0.808	21
3.379	2.416		0.809	21
3.383	2.415		0.81	21
3.387	2.415		0.811	21.5
3.391	2.415		0.812	21.5
3.395	2.415		0.813	21.5
3.4	2.415		0.814	21
3.404	2.415		0.815	21.5
3.408	2.415		0.816	21
3.412	2.415		0.817	21.5
3.416	2.415		0.818	21.5
3.42	2.415		0.819	21.5
3.425	2.415		0.82	21
3.429	2.415		0.821	21
3.433	2.415		0.822	21.5
3.437	2.415		0.823	21.5
3.441	2.416		0.824	21.5
3.446	2.415		0.825	21.5
3.45	2.415		0.826	21.5
3.454	2.415		0.827	21
3.458	2.415		0.828	21.5
3.462	2.415		0.829	21
3.466	2.415		0.83	21.5
3.471	2.415		0.831	21.5
3.475	2.415		0.832	21
3.479	2.415		0.833	21
3.483	2.415		0.834	21.5
3.487	2.415		0.835	21.5
3.492	2.415		0.836	20.5
3.496	2.415		0.837	21
3.5	2.416		0.838	22
3.504	2.416		0.839	21
3.508	2.415		0.84	21.5
3.512	2.415		0.841	21
3.517	2.415		0.842	21.5
3.521	2.415		0.843	21.5
3.525	2.416		0.844	21.5
3.529	2.415		0.845	21
3.533	2.415		0.846	21
3.537	2.415		0.847	21
3.542	2.415		0.848	21
3.546	2.415		0.849	21.5
3.55	2.416		0.85	21.5
3.554	2.415		0.851	21.5
3.558	2.415		0.852	21.5
3.563	2.415		0.853	21.5
3.567	2.415		0.854	21.5
3.571	2.415		0.855	21.5
3.575	2.415		0.856	21
3.579	2.415		0.857	21.5
3.583	2.415		0.858	21
3.588	2.415		0.859	21.5
3.592	2.415		0.86	21.5
3.596	2.416		0.861	21.5
3.6	2.415		0.862	21
3.604	2.415		0.863	21
3.609	2.415		0.864	21.5
3.613	2.415		0.865	21
3.617	2.415		0.866	21.5
3.621	2.415		0.867	21
3.625	2.415		0.868	21.5
3.629	2.415		0.869	21
3.634	2.415		0.87	21
3.638	2.415		0.871	21
3.642	2.415		0.872	21.5
3.646	2.415		0.873	21.5
3.65	2.415		0.874	21.5
3.654	2.415		0.875	21
3.659	2.415		0.876	21.5
3.663	2.415		0.877	21.5
3.667	2.415		0.878	21.5
3.671	2.415		0.879	21
3.675	2.415		0.88	21.5
3.679	2.415		0.881	21
3.684	2.416		0.882	21
3.688	2.415		0.883	21
3.692	2.415		0.884	21
3.696	2.415		0.885	21.5
3.7	2.415		0.886	21.5
3.705	2.415		0.887	21
3.709	2.415		0.888	21.5
3.713	2.415		0.889	21
3.717	2.415		0.89	21.5
3.721	2.415		0.891	21.5
3.725	2.415		0.892	21.5
3.73	2.415		0.893	21
3.734	2.416		0.894	21.5
3.738	2.415		0.895	21.5
3.742	2.415		0.896	21.5
3.746	2.415		0.897	21.5
3.751	2.415		0.898	21
3.755	2.416		0.899	21.5
3.759	2.416		0.9	21.5
3.763	2.415		0.901	21.5
3.767	2.415		0.902	21
3.771	2.416		0.903	21.5
3.776	2.415		0.904	21
3.78	2.415		0.905	21.5
3.784	2.416		0.906	21.5
3.788	2.415		0.907	21.5
3.792	2.415		0.908	21
3.796	2.415		0.909	21
3.801	2.416		0.91	21
3.805	2.416		0.911	21.5
3.809	2.415		0.912	21.5
3.813	2.415		0.913	21
3.817	2.415		0.914	21.5
3.822	2.415		0.915	21
3.826	2.415		0.916	21
3.83	2.415		0.917	21
3.834	2.415		0.918	21.5
3.838	2.415		0.919	21.5
3.842	2.415		0.92	21.5
3.847	2.415		0.921	21
3.851	2.415		0.922	21.5
3.855	2.415		0.923	21.5
3.859	2.415		0.924	21
3.863	2.415		0.925	21
3.868	2.415		0.926	21.5
3.872	2.415		0.927	21.5
3.876	2.415		0.928	21
3.88	2.416		0.929	21
3.884	2.415		0.93	21.5
3.888	2.415		0.931	21.5
3.893	2.415		0.932	21.5
3.897	2.415		0.933	21
3.901	2.415		0.934	21.5
3.905	2.415		0.935	21.5
3.909	2.415		0.936	21.5
3.914	2.416		0.937	21
3.918	2.415		0.938	21.5
3.922	2.415		0.939	21.5
3.926	2.415		0.94	21.5
3.93	2.415		0.941	21.5
3.934	2.416		0.942	21
3.939	2.415		0.943	21
3.943	2.415		0.944	21
3.947	2.415		0.945	21.5
3.951	2.415		0.946	21.5
3.955	2.415		0.947	21.5
3.959	2.415		0.948	21.5
3.964	2.416		0.949	21.5
3.968	2.415		0.95	21
3.972	2.415		0.951	21.5
3.976	2.415		0.952	21.5
3.98	2.415		0.953	21.5
3.984	2.415		0.954	21
3.989	2.415		0.955	20.5
3.993	2.415		0.956	21.5
3.997	2.415		0.957	21
4.001	2.415		0.958	21
4.005	2.415		0.959	21.5
4.01	2.415		0.96	21.5
4.014	2.415		0.961	21.5
4.018	2.415		0.962	21
4.022	2.415		0.963	21
4.026	2.415		0.964	21.5
4.03	2.415		0.965	21
4.035	2.415		0.966	21.5
4.039	2.415		0.967	21
4.043	2.415		0.968	21.5
4.047	2.415		0.969	21
4.051	2.415		0.97	21.5
4.056	2.415		0.971	21
4.06	2.415		0.972	21.5
4.064	2.415		0.973	21.5
4.068	2.415		0.974	21.5
4.072	2.415		0.975	21.5
4.076	2.415		0.976	21
4.081	2.415		0.977	21.5
4.085	2.415		0.978	21.5
4.089	2.416		0.979	21.5
4.093	2.415		0.98	21.5
4.097	2.415		0.981	21
4.101	2.415		0.982	21.5
4.106	2.415		0.983	21.5
4.11	2.416		0.984	21
4.114	2.415		0.985	21.5
4.118	2.415		0.986	21.5
4.122	2.415		0.987	21.5
4.127	2.415		0.988	21.5
4.131	2.415		0.989	21.5
4.135	2.415		0.99	21
4.139	2.415		0.991	21.5
4.143	2.415		0.992	21.5
4.147	2.415		0.993	21
4.152	2.415		0.994	20.5
4.156	2.415		0.995	21
4.16	2.415		0.996	21
4.164	2.415		0.997	21.5
4.168	2.415		0.998	21.5
4.172	2.416		0.999	21.5
4.177	2.415		1	21.5
4.181	2.415		1.001	21.5
4.185	2.415		1.002	21.5
4.189	2.416		1.003	21.5
4.193	2.415		1.004	21.5
4.198	2.415		1.005	21.5
4.202	2.415		1.006	21.5
4.206	2.415		1.007	21
4.21	2.415		1.008	21.5
4.214	2.415		1.009	21.5
4.218	2.415		1.01	21.5
4.223	2.415		1.011	21
4.227	2.415		1.012	21
4.231	2.416		1.013	21
4.235	2.415		1.014	21.5
4.239	2.416		1.015	21.5
4.244	2.415		1.016	21.5
4.248	2.415		1.017	21.5
4.252	2.415		1.018	21
4.256	2.415		1.019	21.5
4.26	2.416		1.02	21
4.264	2.415		1.021	21.5
4.269	2.415		1.022	21.5
4.273	2.415		1.023	21
4.277	2.415		1.024	21
4.281	2.416		1.025	21.5
4.285	2.415		1.026	21
4.289	2.415		1.027	21
4.294	2.415		1.028	21
4.298	2.415		1.029	21.5
4.302	2.415		1.03	21
4.306	2.416		1.031	21
4.31	2.415		1.032	21.5
4.315	2.415		1.033	21
4.319	2.416		1.034	21.5
4.323	2.415		1.035	21.5
4.327	2.415		1.036	21.5
4.331	2.416		1.037	21.5
4.335	2.416		1.038	21.5
4.34	2.415		1.039	21.5
4.344	2.415		1.04	21.5
4.348	2.416		1.041	21.5
4.352	2.415		1.042	21
4.356	2.416		1.043	21.5
4.361	2.416		1.044	22
4.365	2.416		1.045	21.5
4.369	2.415		1.046	21
4.373	2.415		1.047	21.5
4.377	2.416		1.048	21.5
4.381	2.415		1.049	21
4.386	2.415		1.05	21.5
4.39	2.415		1.051	21.5
4.394	2.415		1.052	21
4.398	2.415		1.053	21.5
4.402	2.415		1.054	21.5
4.406	2.415		1.055	21.5
4.411	2.415		1.056	21.5
4.415	2.415		1.057	21.5
4.419	2.415		1.058	21
4.423	2.415		1.059	21
4.427	2.416		1.06	21.5
4.431	2.415		1.061	21.5
4.436	2.415		1.062	21
4.44	2.415		1.063	21.5
4.444	2.415		1.064	21.5
4.448	2.415		1.065	21.5
4.452	2.415		1.066	21.5
4.457	2.415		1.067	21.5
4.461	2.415		1.068	21
4.465	2.416		1.069	21.5
4.469	2.415		1.07	21
4.473	2.415		1.071	21.5
4.478	2.415		1.072	21
4.482	2.415		1.073	21
4.486	2.415		1.074	21
4.49	2.415		1.075	21
4.494	2.415		1.076	21.5
4.498	2.416		1.077	21.5
4.503	2.415		1.078	21.5
4.507	2.415		1.079	21.5
4.511	2.415		1.08	21
4.515	2.415		1.081	21.5
4.519	2.415		1.082	21
4.523	2.415		1.083	21
4.528	2.415		1.084	21
4.532	2.415		1.085	21.5
4.536	2.415		1.086	21.5
4.54	2.415		1.087	21
4.544	2.415		1.088	21.5
4.549	2.416		1.089	21.5
4.553	2.415		1.09	21.5
4.557	2.415		1.091	21
4.561	2.415		1.092	21.5
4.565	2.415		1.093	21.5
4.569	2.415		1.094	21
4.574	2.415		1.095	21.5
4.578	2.415		1.096	20.5
4.582	2.415		1.097	21.5
4.586	2.416		1.098	21.5
4.59	2.415		1.099	21.5
4.594	2.416		1.1	21
4.599	2.415		1.101	21.5
4.603	2.415		1.102	21.5
4.607	2.416		1.103	21.5
4.611	2.415		1.104	21
4.615	2.415		1.105	21.5
4.62	2.415		1.106	21.5
4.624	2.415		1.107	21
4.628	2.416		1.108	21
4.632	2.416		1.109	21.5
4.636	2.415		1.11	21.5
4.64	2.415		1.111	21.5
4.645	2.415		1.112	21.5
4.649	2.415		1.113	21
4.653	2.415		1.114	21
4.657	2.415		1.115	21.5
4.661	2.415		1.116	21
4.665	2.415		1.117	21.5
4.67	2.415		1.118	21.5
4.674	2.415		1.119	21.5
4.678	2.415		1.12	21.5
4.682	2.415		1.121	21.5
4.686	2.415		1.122	20.5
4.691	2.415		1.123	21.5
4.695	2.415		1.124	21.5
4.699	2.415		1.125	21.5
4.703	2.415		1.126	21
4.707	2.415		1.127	21.5
4.711	2.415		1.128	21
4.716	2.415		1.129	21
4.72	2.415		1.13	21.5
4.724	2.415		1.131	21.5
4.728	2.415		1.132	21.5
4.732	2.415		1.133	21.5
4.736	2.415		1.134	21
4.741	2.415		1.135	21
4.745	2.416		1.136	21
4.749	2.416		1.137	21.5
4.753	2.415		1.138	21.5
4.757	2.415		1.139	21
4.762	2.415		1.14	21
4.766	2.415		1.141	21.5
4.77	2.415		1.142	21.5
4.774	2.415		1.143	21
4.778	2.415		1.144	21.5
4.782	2.415		1.145	21.5
4.787	2.415		1.146	21
4.791	2.416		1.147	21.5
4.795	2.416		1.148	21
4.799	2.415		1.149	21.5
4.803	2.416		1.15	21
4.808	2.415		1.151	21.5
4.812	2.415		1.152	21.5
4.816	2.415		1.153	21.5
4.82	2.416		1.154	21.5
4.824	2.415		1.155	21.5
4.828	2.415		1.156	21.5
4.833	2.415		1.157	21.5
4.837	2.416		1.158	21
4.841	2.415		1.159	21
4.845	2.415		1.16	21.5
4.849	2.415		1.161	21.5
4.853	2.415		1.162	21.5
4.858	2.415		1.163	21.5
4.862	2.415		1.164	21.5
4.866	2.415		1.165	21.5
4.87	2.415		1.166	21.5
4.874	2.416		1.167	21.5
4.879	2.415		1.168	21
4.883	2.415		1.169	21.5
4.887	2.415		1.17	21.5
4.891	2.415		1.171	21.5
4.895	2.415		1.172	20.5
4.899	2.415		1.173	21.5
4.904	2.415		1.174	21
4.908	2.415		1.175	21
4.912	2.415		1.176	21
4.916	2.415		1.177	21.5
4.92	2.416		1.178	21.5
4.925	2.415		1.179	21
4.929	2.416		1.18	21.5
4.933	2.415		1.181	21
4.937	2.415		1.182	21.5
4.941	2.415		1.183	21.5
4.945	2.415		1.184	21
4.95	2.416		1.185	21
4.954	2.416		1.186	21
4.958	2.415		1.187	21
4.962	2.415		1.188	21
4.966	2.415		1.189	22
4.97	2.415		1.19	21
4.975	2.415		1.191	21
4.979	2.415		1.192	20.5
4.983	2.416		1.193	21.5
4.987	2.416		1.194	21
4.991	2.416		1.195	21
4.996	2.415		1.196	21
5	2.415		1.197	21.5
5.004	2.415		1.198	21
5.008	2.415		1.199	21
5.012	2.415		1.2	21.5
5.016	2.415		1.201	21.5
5.021	2.415		1.202	21.5
5.025	2.415		1.203	21
5.029	2.415		1.204	21.5
5.033	2.416		1.205	21.5
5.037	2.415		1.206	21.5
5.041	2.415		1.207	21
5.046	2.415		1.208	21.5
5.05	2.415		1.209	21
5.054	2.416		1.21	21
5.058	2.415		1.211	21.5
5.062	2.415		1.212	22
5.067	2.415		1.213	21
5.071	2.415		1.214	21
5.075	2.415		1.215	21
5.079	2.415		1.216	21
5.083	2.415		1.217	21
5.087	2.415		1.218	21
5.092	2.415		1.219	21
5.096	2.415		1.22	21
5.1	2.415		1.221	21
5.104	2.415		1.222	21.5
5.108	2.415		1.223	21.5
5.113	2.416		1.224	21.5
5.117	2.415		1.225	21.5
5.121	2.415		1.226	21.5
5.125	2.415		1.227	21.5
5.129	2.416		1.228	21.5
5.133	2.415		1.229	21
5.138	2.415		1.23	21
5.142	2.415		1.231	21.5
5.146	2.416		1.232	21
5.15	2.415		1.233	21.5
5.154	2.416		1.234	21.5
5.158	2.415		1.235	21.5
5.163	2.415		1.236	21
5.167	2.415		1.237	21
5.171	2.415		1.238	21
5.175	2.415		1.239	21
5.179	2.415		1.24	21.5
5.184	2.415		1.241	21
5.188	2.415		1.242	21.5
5.192	2.415		1.243	21
5.196	2.415		1.244	21.5
5.2	2.415		1.245	21
5.204	2.415		1.246	21.5
5.209	2.415		1.247	21
5.213	2.416		1.248	21.5
5.217	2.415		1.249	21.5
5.221	2.416		1.25	21.5
5.225	2.415		1.251	21
5.23	2.415		1.252	21.5
5.234	2.415		1.253	20.5
5.238	2.415		1.254	21.5
5.242	2.415		1.255	21
5.246	2.415		1.256	21.5
5.25	2.415		1.257	21
5.255	2.415		1.258	21.5
5.259	2.415		1.259	21
5.263	2.415		1.26	21
5.267	2.415		1.261	21
5.271	2.415		1.262	21.5
5.275	2.415		1.263	21.5
5.28	2.415		1.264	21
5.284	2.416		1.265	21.5
5.288	2.416		1.266	21
5.292	2.415		1.267	21.5
5.296	2.415		1.268	21.5
5.3	2.415		1.269	21.5
5.305	2.415		1.27	21.5
5.309	2.415		1.271	21.5
5.313	2.415		1.272	21.5
5.317	2.415		1.273	21.5
5.321	2.416		1.274	21.5
5.326	2.415		1.275	21
5.33	2.415		1.276	21
5.334	2.416		1.277	21.5
5.338	2.415		1.278	21
5.342	2.415		1.279	21.5
5.346	2.415		1.28	21
5.351	2.415		1.281	21.5
5.355	2.416		1.282	21
5.359	2.415		1.283	21.5
5.363	2.415		1.284	21.5
5.367	2.415		1.285	21.5
5.372	2.416		1.286	21.5
5.376	2.415		1.287	21
5.38	2.416		1.288	21.5
5.384	2.415		1.289	21
5.388	2.415		1.29	21.5
5.392	2.415		1.291	21.5
5.397	2.415		1.292	21.5
5.401	2.415		1.293	21
5.405	2.415		1.294	21.5
5.409	2.415		1.295	21
5.413	2.415		1.296	21.5
5.417	2.415		1.297	21.5
5.422	2.416		1.298	21
5.426	2.415		1.299	21
5.43	2.415		1.3	21.5
5.434	2.416		1.301	21.5
5.438	2.415		1.302	21.5
5.443	2.415		1.303	21
5.447	2.415		1.304	21
5.451	2.415		1.305	21.5
5.455	2.415		1.306	21.5
5.459	2.415		1.307	21.5
5.463	2.415		1.308	21.5
5.468	2.415		1.309	21
5.472	2.415		1.31	21.5
5.476	2.416		1.311	21.5
5.48	2.415		1.312	21.5
5.484	2.415		1.313	21
5.488	2.415		1.314	21.5
5.493	2.415		1.315	21.5
5.497	2.415		1.316	21
5.501	2.415		1.317	21
5.505	2.415		1.318	21.5
5.509	2.415		1.319	21.5
5.514	2.415		1.32	21.5
5.518	2.415		1.321	21
5.522	2.416		1.322	21
5.526	2.415		1.323	21.5
5.53	2.415		1.324	21.5
5.534	2.415		1.325	21
5.539	2.415		1.326	21.5
5.543	2.415		1.327	21.5
5.547	2.415		1.328	21.5
5.551	2.415		1.329	21
5.555	2.415		1.33	21.5
5.56	2.415		1.331	21
5.564	2.415		1.332	21.5
5.568	2.415		1.333	21.5
5.572	2.415		1.334	21.5
5.576	2.415		1.335	21.5
5.58	2.416		1.336	21.5
5.585	2.415		1.337	21.5
5.589	2.415		1.338	21.5
5.593	2.415		1.339	21
5.597	2.415		1.34	21.5
5.601	2.415		1.341	21.5
5.605	2.415		1.342	21
5.61	2.416		1.343	21.5
5.614	2.415		1.344	21
5.618	2.415		1.345	21.5
5.622	2.415		1.346	21.5
5.626	2.415		1.347	21
5.631	2.416		1.348	21.5
5.635	2.416		1.349	21.5
5.639	2.415		1.35	21
5.643	2.415		1.351	21.5
5.647	2.415		1.352	21
5.651	2.416		1.353	21.5
5.656	2.415		1.354	21
5.66	2.416		1.355	21
5.664	2.415		1.356	21
5.668	2.415		1.357	21.5
5.672	2.415		1.358	21
5.677	2.415		1.359	21
5.681	2.416		1.36	21.5
5.685	2.415		1.361	21.5
5.689	2.415		1.362	21.5
5.693	2.415		1.363	21
5.697	2.415		1.364	21.5
5.702	2.416		1.365	21
5.706	2.415		1.366	21
5.71	2.416		1.367	21
5.714	2.415		1.368	21.5
5.718	2.415		1.369	21.5
5.722	2.415		1.37	21.5
5.727	2.415		1.371	21.5
5.731	2.415		1.372	21.5
5.735	2.415		1.373	21.5
5.739	2.416		1.374	21.5
5.743	2.415		1.375	21
5.748	2.415		1.376	21.5
5.752	2.415		1.377	21
5.756	2.415		1.378	21
5.76	2.415		1.379	21.5
5.764	2.416		1.38	21.5
5.768	2.415		1.381	21.5
5.773	2.415		1.382	21.5
5.777	2.415		1.383	21
5.781	2.415		1.384	21
5.785	2.415		1.385	21.5
5.789	2.416		1.386	21.5
5.793	2.415		1.387	21.5
5.798	2.416		1.388	21.5
5.802	2.415		1.389	21.5
5.806	2.415		1.39	21.5
5.81	2.415		1.391	21.5
5.814	2.415		1.392	21.5
5.819	2.415		1.393	21
5.823	2.415		1.394	21
5.827	2.415		1.395	21.5
5.831	2.415		1.396	21
5.835	2.415		1.397	21.5
5.839	2.415		1.398	21.5
5.844	2.415		1.399	21.5
5.848	2.415		1.4	21
5.852	2.415		1.401	21
5.856	2.416		1.402	21.5
5.86	2.415		1.403	21.5
5.865	2.415		1.404	21
5.869	2.415		1.405	21
5.873	2.415		1.406	21.5
5.877	2.415		1.407	21.5
5.881	2.415		1.408	21.5
5.885	2.415		1.409	21.5
5.89	2.415		1.41	21
5.894	2.415		1.411	21
5.898	2.415		1.412	21.5
5.902	2.415		1.413	21
5.906	2.415		1.414	21.5
5.91	2.415		1.415	21.5
5.915	2.416		1.416	21
5.919	2.415		1.417	20.5
5.923	2.415		1.418	21.5
5.927	2.415		1.419	21.5
5.931	2.416		1.42	21.5
5.936	2.415		1.421	21
5.94	2.416		1.422	21.5
5.944	2.416		1.423	21.5
5.948	2.415		1.424	21.5
5.952	2.415		1.425	21
5.956	2.415		1.426	21.5
5.961	2.415		1.427	21.5
5.965	2.415		1.428	21.5
5.969	2.415		1.429	21.5
5.973	2.415		1.43	21.5
5.977	2.415		1.431	21
5.982	2.415		1.432	21.5
5.986	2.415		1.433	21
5.99	2.415		1.434	21.5
5.994	2.416		1.435	21.5
5.998	2.415		1.436	21.5
6.002	2.415		1.437	21.5
6.007	2.416		1.438	21.5
6.011	2.416		1.439	21.5
6.015	2.415		1.44	21.5
6.019	2.416		1.441	21.5
6.023	2.415		1.442	21.5
6.027	2.415		1.443	21
6.032	2.415		1.444	21.5
6.036	2.415		1.445	21
6.04	2.415		1.446	21
6.044	2.415		1.447	21
6.048	2.415		1.448	21
6.053	2.416		1.449	21.5
6.057	2.415		1.45	21.5
6.061	2.415		1.451	21.5
6.065	2.415		1.452	21.5
6.069	2.415		1.453	21
6.073	2.415		1.454	21.5
6.078	2.415		1.455	20.5
6.082	2.415		1.456	21.5
6.086	2.415		1.457	21
6.09	2.415		1.458	21
6.094	2.415		1.459	21
6.098	2.415		1.46	21.5
6.103	2.416		1.461	21.5
6.107	2.415		1.462	21
6.111	2.415		1.463	21
6.115	2.416		1.464	21
6.119	2.415		1.465	21
6.124	2.415		1.466	21.5
6.128	2.415		1.467	21
6.132	2.415		1.468	21.5
6.136	2.415		1.469	21
6.14	2.415		1.47	21.5
6.144	2.415		1.471	21.5
6.149	2.415		1.472	21
6.153	2.415		1.473	21
6.157	2.415		1.474	21.5
6.161	2.415		1.475	21.5
6.165	2.415		1.476	21
6.169	2.415		1.477	21
6.174	2.415		1.478	21.5
6.178	2.415		1.479	21.5
6.182	2.416		1.48	21
6.186	2.415		1.481	21
6.19	2.415		1.482	21.5
6.195	2.415		1.483	21.5
6.199	2.415		1.484	21.5
6.203	2.415		1.485	21.5
6.207	2.415		1.486	21.5
6.211	2.415		1.487	21.5
6.215	2.416		1.488	21.5
6.22	2.416		1.489	21
6.224	2.415		1.49	21.5
6.228	2.415		1.491	21.5
6.232	2.415		1.492	21.5
6.236	2.415		1.493	21
6.24	2.415		1.494	21.5
6.245	2.415		1.495	21.5
6.249	2.416		1.496	21.5
6.253	2.415		1.497	21
6.257	2.415		1.498	21.5
6.261	2.415		1.499	21.5
6.266	2.415		1.5	21.5
6.27	2.415		1.501	21
6.274	2.415		1.502	21.5
6.278	2.416		1.503	21
6.282	2.415		1.504	21
6.286	2.415		1.505	21.5
6.291	2.415		1.506	20.5
6.295	2.416		1.507	21.5
6.299	2.415		1.508	21
6.303	2.415		1.509	21.5
6.307	2.415		1.51	21.5
6.312	2.415		1.511	21.5
6.316	2.415		1.512	21
6.32	2.416		1.513	21.5
6.324	2.416		1.514	21.5
6.328	2.416		1.515	21
6.332	2.415		1.516	21.5
6.337	2.415		1.517	21.5
6.341	2.415		1.518	21
6.345	2.415		1.519	21
6.349	2.416		1.52	21
6.353	2.415		1.521	21.5
6.357	2.415		1.522	21.5
6.362	2.416		1.523	21.5
6.366	2.415		1.524	21
6.37	2.415		1.525	21.5
6.374	2.415		1.526	21
6.378	2.415		1.527	21
6.383	2.415		1.528	21.5
6.387	2.415		1.529	21
6.391	2.415		1.53	21.5
6.395	2.415		1.531	21
6.399	2.415		1.532	21.5
6.403	2.415		1.533	21
6.408	2.415		1.534	21.5
6.412	2.415		1.535	21.5
6.416	2.415		1.536	21.5
6.42	2.415		1.537	21
6.424	2.415		1.538	21
6.429	2.415		1.539	21.5
6.433	2.415		1.54	21.5
6.437	2.416		1.541	21.5
6.441	2.415		1.542	21.5
6.445	2.415		1.543	21
6.449	2.415		1.544	21.5
6.454	2.415		1.545	21
6.458	2.415		1.546	21
6.462	2.415		1.547	21
6.466	2.416		1.548	21
6.47	2.415		1.549	21.5
6.474	2.415		1.55	21
6.479	2.415		1.551	21.5
6.483	2.415		1.552	21.5
6.487	2.415		1.553	21.5
6.491	2.415		1.554	21
6.495	2.416		1.555	21.5
6.5	2.415		1.556	21
6.504	2.416		1.557	21.5
6.508	2.415		1.558	21
6.512	2.415		1.559	21.5
6.516	2.416		1.56	21.5
6.52	2.415		1.561	21
6.525	2.416		1.562	21.5
6.529	2.415		1.563	21.5
6.533	2.415		1.564	21.5
6.537	2.415		1.565	21
6.541	2.415		1.566	21.5
6.545	2.415		1.567	21
6.55	2.415		1.568	21
6.554	2.415		1.569	21
6.558	2.416		1.57	21.5
6.562	2.415		1.571	21
6.566	2.415		1.572	21
6.571	2.415		1.573	21.5
6.575	2.415		1.574	21.5
6.579	2.415		1.575	21
6.583	2.415		1.576	21
6.587	2.415		1.577	21
6.591	2.415		1.578	21.5
6.596	2.415		1.579	21
6.6	2.415		1.58	20.5
6.604	2.415		1.581	21
6.608	2.415		1.582	21.5
6.612	2.415		1.583	20.5
6.617	2.415		1.584	20.5
6.621	2.415		1.585	21
6.625	2.415		1.586	21.5
6.629	2.415		1.587	21.5
6.633	2.415		1.588	21.5
6.637	2.415		1.589	21
6.642	2.415		1.59	21
6.646	2.415		1.591	21.5
6.65	2.415		1.592	21
6.654	2.415		1.593	21
6.658	2.415		1.594	21.5
6.662	2.415		1.595	21.5
6.667	2.415		1.596	21.5
6.671	2.415		1.597	21
6.675	2.415		1.598	21
6.679	2.415		1.599	21.5
6.683	2.416		1.6	21.5
6.688	2.415		1.601	21.5
6.692	2.415		1.602	21.5
6.696	2.415		1.603	21
6.7	2.415		1.604	21
6.704	2.415		1.605	21.5
6.708	2.415		1.606	21.5
6.713	2.415		1.607	21.5
6.717	2.415		1.608	21.5
6.721	2.415		1.609	21
6.725	2.415		1.61	21.5
6.729	2.415		1.611	21
6.734	2.416		1.612	21.5
6.738	2.415		1.613	21
6.742	2.415		1.614	21.5
6.746	2.415		1.615	21.5
6.75	2.415		1.616	21
6.754	2.415		1.617	21.5
6.759	2.416		1.618	21.5
6.763	2.415		1.619	21.5
6.767	2.415		1.62	21.5
6.771	2.415		1.621	21.5
6.775	2.415		1.622	21
6.779	2.415		1.623	21
6.784	2.415		1.624	21.5
6.788	2.415		1.625	21.5
6.792	2.415		1.626	21
6.796	2.415		1.627	21
6.8	2.416		1.628	21.5
6.804	2.416		1.629	21
6.809	2.415		1.63	21
6.813	2.415		1.631	20.5
6.817	2.415		1.632	21
6.821	2.415		1.633	21.5
6.825	2.415		1.634	20.5
6.83	2.415		1.635	21
6.834	2.415		1.636	20.5
6.838	2.415		1.637	21
6.842	2.415		1.638	21
6.846	2.415		1.639	21.5
6.85	2.415		1.64	21.5
6.855	2.416		1.641	21.5
6.859	2.415		1.642	21.5
6.863	2.415		1.643	21.5
6.867	2.415		1.644	21.5
6.871	2.415		1.645	21.5
6.876	2.415		1.646	21.5
6.88	2.415		1.647	21.5
6.884	2.415		1.648	21
6.888	2.415		1.649	21.5
6.892	2.415		1.65	21
6.896	2.415		1.651	21.5
6.901	2.415		1.652	21.5
6.905	2.415		1.653	21.5
6.909	2.415		1.654	21.5
6.913	2.415		1.655	21.5
6.917	2.415		1.656	21
6.921	2.415		1.657	21.5
6.926	2.415		1.658	21
6.93	2.415		1.659	21.5
6.934	2.415		1.66	21.5
6.938	2.415		1.661	21
6.942	2.415		1.662	21
6.947	2.415		1.663	21.5
6.951	2.415		1.664	21.5
6.955	2.415		1.665	21
6.959	2.415		1.666	21
6.963	2.415		1.667	21.5
6.967	2.416		1.668	21.5
6.972	2.415		1.669	21
6.976	2.415		1.67	21.5
6.98	2.415		1.671	21
6.984	2.415		1.672	21.5
6.988	2.415		1.673	21.5
6.993	2.415		1.674	21.5
6.997	2.415		1.675	21.5
7.001	2.415		1.676	21.5
7.005	2.415		1.677	21.5
7.009	2.415		1.678	21.5
7.013	2.415		1.679	21.5
7.018	2.415		1.68	21
7.022	2.415		1.681	21.5
7.026	2.416		1.682	21
7.03	2.415		1.683	21.5
7.034	2.415		1.684	21
7.039	2.415		1.685	21.5
7.043	2.415		1.686	21
7.047	2.415		1.687	21.5
7.051	2.415		1.688	21.5
7.055	2.415		1.689	21.5
7.059	2.415		1.69	21
7.064	2.415		1.691	21.5
7.068	2.415		1.692	21
7.072	2.415		1.693	21
7.076	2.415		1.694	21.5
7.08	2.415		1.695	21.5
7.084	2.415		1.696	21
7.089	2.415		1.697	21.5
7.093	2.415		1.698	21.5
7.097	2.415		1.699	21.5
7.101	2.415		1.7	21
7.105	2.415		1.701	21
7.109	2.415		1.702	21
7.114	2.416		1.703	21.5
7.118	2.415		1.704	21.5
7.122	2.415		1.705	21.5
7.126	2.415		1.706	21.5
7.13	2.415		1.707	21.5
7.135	2.415		1.708	21.5
7.139	2.415		1.709	21.5
7.143	2.415		1.71	21
7.147	2.415		1.711	21.5
7.151	2.415		1.712	21
7.155	2.415		1.713	21.5
7.16	2.415		1.714	21.5
7.164	2.415		1.715	21
7.168	2.415		1.716	21
7.172	2.415		1.717	21
7.176	2.415		1.718	21
7.181	2.415		1.719	21.5
7.185	2.415		1.72	21.5
7.189	2.415		1.721	21
7.193	2.415		1.722	21
7.197	2.415		1.723	21.5
7.201	2.415		1.724	21.5
7.206	2.415		1.725	21
7.21	2.415		1.726	20.5
7.214	2.415		1.727	21.5
7.218	2.415		1.728	21
7.222	2.415		1.729	21
7.226	2.415		1.73	21
7.231	2.415		1.731	21.5
7.235	2.415		1.732	21
7.239	2.415		1.733	21
7.243	2.415		1.734	21
7.247	2.415		1.735	21.5
7.252	2.416		1.736	21
7.256	2.415		1.737	21
7.26	2.415		1.738	21
7.264	2.415		1.739	21
7.268	2.415		1.74	21
7.272	2.415		1.741	21
7.277	2.415		1.742	21.5
7.281	2.415		1.743	21.5
7.285	2.415		1.744	21
7.289	2.415		1.745	21.5
7.293	2.415		1.746	21.5
7.297	2.415		1.747	21
7.302	2.415		1.748	21.5
7.306	2.415		1.749	21.5
7.31	2.415		1.75	21.5
7.314	2.415		1.751	21
7.318	2.415		1.752	21
7.323	2.415		1.753	21
7.327	2.416		1.754	21.5
7.331	2.415		1.755	21.5
7.335	2.415		1.756	21
7.339	2.415		1.757	21.5
7.343	2.415		1.758	21.5
7.348	2.415		1.759	21.5
7.352	2.415		1.76	21.5
7.356	2.415		1.761	21.5
7.36	2.415		1.762	21
7.364	2.416		1.763	21
7.369	2.415		1.764	21
7.373	2.415		1.765	21.5
7.377	2.415		1.766	21.5
7.381	2.415		1.767	21.5
7.385	2.415		1.768	21
7.389	2.415		1.769	21.5
7.394	2.415		1.77	21.5
7.398	2.415		1.771	21.5
7.402	2.415		1.772	21
7.406	2.415		1.773	21
7.41	2.415		1.774	21
7.414	2.415		1.775	21.5
7.419	2.415		1.776	21
7.423	2.415		1.777	21.5
7.427	2.415		1.778	21
7.431	2.415		1.779	21.5
7.435	2.415		1.78	21
7.44	2.415		1.781	21
7.444	2.416		1.782	21
7.448	2.415		1.783	21
7.452	2.415		1.784	21
7.456	2.415		1.785	21.5
7.46	2.415		1.786	21
7.465	2.415		1.787	21.5
7.469	2.415		1.788	21.5
7.473	2.415		1.789	21.5
7.477	2.415		1.79	21
7.481	2.416		1.791	21.5
7.486	2.415		1.792	21.5
7.49	2.415		1.793	21.5
7.494	2.415		1.794	21
7.498	2.415		1.795	21
7.502	2.415		1.796	21.5
7.506	2.415		1.797	21
7.511	2.415		1.798	21
7.515	2.415		1.799	21.5
7.519	2.415		1.8	21.5
7.523	2.415		1.801	21.5
7.527	2.415		1.802	21
7.531	2.415		1.803	21.5
7.536	2.415		1.804	21.5
7.54	2.415		1.805	21
7.544	2.415		1.806	20.5
7.548	2.415		1.807	21
7.552	2.415		1.808	21.5
7.556	2.415		1.809	21.5
7.561	2.415		1.81	21.5
7.565	2.415		1.811	21.5
7.569	2.415		1.812	21.5
7.573	2.415		1.813	21
7.577	2.415		1.814	21
7.582	2.415		1.815	21.5
7.586	2.415		1.816	21.5
7.59	2.415		1.817	21.5
7.594	2.415		1.818	21
7.598	2.415		1.819	21
7.603	2.415		1.82	21.5
7.607	2.415		1.821	21
7.611	2.415		1.822	21.5
7.615	2.415		1.823	21.5
7.619	2.415		1.824	21.5
7.623	2.415		1.825	21.5
7.628	2.415		1.826	21
7.632	2.415		1.827	21
7.636	2.415		1.828	21.5
7.64	2.415		1.829	21
7.644	2.415		1.83	21.5
7.648	2.415		1.831	21
7.653	2.415		1.832	21
7.657	2.415		1.833	21
7.661	2.416		1.834	21
7.665	2.415		1.835	21.5
7.669	2.415		1.836	21.5
7.674	2.415		1.837	21.5
7.678	2.415		1.838	21.5
7.682	2.415		1.839	20.5
7.686	2.415		1.84	20.5
7.69	2.415		1.841	21.5
7.694	2.415		1.842	21.5
7.699	2.415		1.843	21
7.703	2.415		1.844	21.5
7.707	2.415		1.845	21.5
7.711	2.415		1.846	21.5
7.715	2.415		1.847	21
7.719	2.415		1.848	20.5
7.724	2.415		1.849	21.5
7.728	2.415		1.85	21
7.732	2.415		1.851	21.5
7.736	2.415		1.852	20.5
7.74	2.415		1.853	21
7.745	2.415		1.854	21.5
7.749	2.415		1.855	21.5
7.753	2.415		1.856	21
7.757	2.415		1.857	21
7.761	2.415		1.858	21.5
7.765	2.415		1.859	21.5
7.77	2.415		1.86	21
7.774	2.415		1.861	21
7.778	2.415		1.862	21.5
7.782	2.415		1.863	21.5
7.786	2.415		1.864	21.5
7.79	2.415		1.865	21.5
7.795	2.415		1.866	21.5
7.799	2.415		1.867	20.5
7.803	2.415		1.868	21.5
7.807	2.416		1.869	21
7.811	2.415		1.87	21
7.816	2.415		1.871	21.5
7.82	2.415		1.872	21.5
7.824	2.415		1.873	21.5
7.828	2.415		1.874	21.5
7.832	2.415		1.875	21
7.836	2.415		1.876	21.5
7.841	2.415		1.877	21.5
7.845	2.415		1.878	21.5
7.849	2.415		1.879	21
7.853	2.415		1.88	21
7.857	2.415		1.881	21
7.861	2.415		1.882	21.5
7.866	2.415		1.883	21.5
7.87	2.415		1.884	21
7.874	2.415		1.885	21
7.878	2.415		1.886	21
7.882	2.415		1.887	21
7.887	2.415		1.888	21.5
7.891	2.415		1.889	21.5
7.895	2.415		1.89	20.5
7.899	2.39		1.891	21
7.903	2.39		1.892	21
7.907	2.389		1.893	21
7.912	2.389		1.894	21
7.916	2.389		1.895	21.5
7.92	2.389		1.896	21.5
7.924	2.389		1.897	21
7.928	2.389		1.898	21
7.933	2.389		1.899	21.5
7.937	2.389		1.9	21.5
7.941	2.389		1.901	21.5
7.945	2.389		1.902	21.5
7.949	2.389		1.903	21
7.953	2.389		1.904	21.5
7.958	2.389		1.905	21.5
7.962	2.389		1.906	21.5
7.966	2.39		1.907	21
7.97	2.389		1.908	21.5
7.974	2.389		1.909	21
7.978	2.389		1.91	21.5
7.983	2.389		1.911	21
7.987	2.389		1.912	21
7.991	2.389		1.913	21.5
7.995	2.389		1.914	21.5
7.999	2.389		1.915	20.5
8.004	2.389		1.916	21
8.008	2.389		1.917	21
8.012	2.389		1.918	21.5
8.016	2.389		1.919	21.5
8.02	2.389		1.92	21
8.024	2.389		1.921	21.5
8.029	2.389		1.922	21.5
8.033	2.389		1.923	21.5
8.037	2.389		1.924	21
8.041	2.389		1.925	21
8.045	2.389		1.926	21.5
8.049	2.389		1.927	21.5
8.054	2.389		1.928	21.5
8.058	2.389		1.929	21.5
8.062	2.389		1.93	21
8.066	2.389		1.931	21
8.07	2.389		1.932	21
8.075	2.389		1.933	21.5
8.079	2.389		1.934	21.5
8.083	2.389		1.935	21.5
8.087	2.389		1.936	21
8.091	2.389		1.937	21.5
8.095	2.389		1.938	21.5
8.1	2.389		1.939	21.5
8.104	2.389		1.94	21
8.108	2.389		1.941	21.5
8.112	2.389		1.942	21
8.116	2.389		1.943	21
8.121	2.389		1.944	21.5
8.125	2.389		1.945	21.5
8.129	2.389		1.946	21.5
8.133	2.389		1.947	21
8.137	2.389		1.948	21
8.141	2.389		1.949	21
8.146	2.389		1.95	21
8.15	2.389		1.951	21
8.154	2.389		1.952	21.5
8.158	2.389		1.953	21
8.162	2.389		1.954	21.5
8.166	2.389		1.955	21
8.171	2.389		1.956	21.5
8.175	2.389		1.957	21.5
8.179	2.388		1.958	21.5
8.183	2.389		1.959	21
8.187	2.389		1.96	21
8.192	2.389		1.961	21.5
8.196	2.389		1.962	21
8.2	2.389		1.963	21.5
8.204	2.389		1.964	20.5
8.208	2.389		1.965	21
8.212	2.389		1.966	21
8.217	2.389		1.967	21.5
8.221	2.389		1.968	21.5
8.225	2.389		1.969	21.5
8.229	2.388		1.97	21
8.233	2.389		1.971	21.5
8.238	2.389		1.972	21.5
8.242	2.389		1.973	21.5
8.246	2.389		1.974	21
8.25	2.389		1.975	21.5
8.254	2.388		1.976	21
8.258	2.389		1.977	21
8.263	2.389		1.978	21.5
8.267	2.389		1.979	21.5
8.271	2.389		1.98	21
8.275	2.389		1.981	21.5
8.279	2.389		1.982	21
8.283	2.389		1.983	21.5
8.288	2.389		1.984	21
8.292	2.389		1.985	21
8.296	2.389		1.986	21
8.3	2.389		1.987	21
8.304	2.389		1.988	21.5
8.308	2.389		1.989	21.5
8.313	2.389		1.99	21.5
8.317	2.389		1.991	21.5
8.321	2.389		1.992	21.5
8.325	2.388		1.993	21
8.329	2.389		1.994	21.5
8.334	2.389		1.995	21.5
8.338	2.389		1.996	21.5
8.342	2.389		1.997	21.5
[truncated: 11,999 more rows]

## Sheet: 1C
Figure 1C. Non-pulsatile KI
Time (s)	Sarcomere length (μM)		Time (s)	Force (μN)
0.003	2.378		3e-14	15
0.008	2.378		0.001	15
0.012	2.378		0.002	14.5
0.016	2.379		0.003	14.5
0.02	2.378		0.004	15
0.024	2.378		0.005	15
0.028	2.378		0.006	15
0.033	2.378		0.007	14.5
0.037	2.378		0.008	15
0.041	2.378		0.009	14.5
0.045	2.378		0.01	15
0.049	2.378		0.011	15
0.054	2.378		0.012	15
0.058	2.378		0.013	15
0.062	2.378		0.014	14.5
0.066	2.378		0.015	15.5
0.07	2.378		0.016	15
0.074	2.378		0.017	15
0.078	2.378		0.018	15
0.083	2.378		0.019	14.5
0.087	2.378		0.02	15
0.091	2.378		0.021	15
0.095	2.378		0.022	15
0.099	2.378		0.023	15
0.104	2.378		0.024	15
0.108	2.378		0.025	14.5
0.112	2.378		0.026	14.5
0.116	2.379		0.027	14.5
0.12	2.378		0.028	15
0.124	2.378		0.029	14.5
0.129	2.378		0.03	15
0.133	2.378		0.031	15
0.137	2.378		0.032	15
0.141	2.378		0.033	15
0.145	2.378		0.034	15
0.15	2.378		0.035	15
0.154	2.378		0.036	15
0.158	2.378		0.037	14.5
0.162	2.378		0.038	15
0.166	2.378		0.039	14.5
0.17	2.378		0.04	14.5
0.175	2.378		0.041	14.5
0.179	2.378		0.042	15
0.183	2.378		0.043	15
0.187	2.378		0.044	15
0.191	2.378		0.045	15
0.196	2.378		0.046	15
0.2	2.378		0.047	15
0.204	2.378		0.048	15
0.208	2.378		0.049	14.5
0.212	2.378		0.05	15
0.216	2.378		0.051	15
0.221	2.378		0.052	15
0.225	2.378		0.053	14.5
0.229	2.378		0.054	14.5
0.233	2.378		0.055	14.5
0.237	2.378		0.056	14.5
0.241	2.378		0.057	15
0.246	2.378		0.058	15
0.25	2.379		0.059	15
0.254	2.378		0.06	14.5
0.258	2.378		0.061	15
0.262	2.378		0.062	15
0.266	2.378		0.063	15
0.271	2.378		0.064	14.5
0.275	2.379		0.065	15
0.279	2.378		0.066	15
0.283	2.378		0.067	14.5
0.287	2.378		0.068	15
0.292	2.378		0.069	15
0.296	2.378		0.07	14.5
0.3	2.378		0.071	15
0.304	2.378		0.072	15
0.308	2.378		0.073	15
0.312	2.378		0.074	14.5
0.317	2.378		0.075	14.5
0.321	2.378		0.076	15
0.325	2.378		0.077	14.5
0.329	2.378		0.078	15
0.333	2.378		0.079	14.5
0.338	2.378		0.08	15
0.342	2.379		0.081	15
0.346	2.378		0.082	15
0.35	2.378		0.083	15
0.354	2.378		0.084	14.5
0.358	2.379		0.085	15
0.363	2.378		0.086	15
0.367	2.378		0.087	15
0.371	2.379		0.088	15
0.375	2.378		0.089	14.5
0.379	2.378		0.09	14.5
0.383	2.378		0.091	15
0.388	2.378		0.092	15
0.392	2.378		0.093	15
0.396	2.378		0.094	15
0.4	2.378		0.095	15
0.404	2.378		0.096	15
0.409	2.378		0.097	14.5
0.413	2.378		0.098	15
0.417	2.378		0.099	15
0.421	2.379		0.1	14.5
0.425	2.379		0.101	15
0.429	2.378		0.102	15
0.434	2.378		0.103	15
0.438	2.379		0.104	14.5
0.442	2.378		0.105	15
0.446	2.378		0.106	15
0.45	2.378		0.107	15
0.455	2.378		0.108	15
0.459	2.378		0.109	14.5
0.463	2.378		0.11	14.5
0.467	2.378		0.111	15
0.471	2.378		0.112	15
0.475	2.378		0.113	15
0.48	2.379		0.114	15
0.484	2.378		0.115	15
0.488	2.378		0.116	15
0.492	2.378		0.117	14.5
0.496	2.378		0.118	15
0.5	2.378		0.119	14.5
0.505	2.379		0.12	15
0.509	2.378		0.121	15
0.513	2.378		0.122	15
0.517	2.378		0.123	15
0.521	2.378		0.124	15
0.526	2.378		0.125	14
0.53	2.379		0.126	14.5
0.534	2.379		0.127	14.5
0.538	2.379		0.128	15
0.542	2.378		0.129	15
0.546	2.378		0.13	15
0.551	2.378		0.131	15
0.555	2.378		0.132	15
0.559	2.379		0.133	15
0.563	2.379		0.134	15
0.567	2.378		0.135	15
0.572	2.379		0.136	15
0.576	2.379		0.137	15
0.58	2.378		0.138	14.5
0.584	2.378		0.139	15
0.588	2.378		0.14	15
0.592	2.378		0.141	15
0.597	2.379		0.142	15
0.601	2.379		0.143	15
0.605	2.378		0.144	14.5
0.609	2.378		0.145	15
0.613	2.378		0.146	14.5
0.617	2.379		0.147	15
0.622	2.378		0.148	14.5
0.626	2.379		0.149	15
0.63	2.378		0.15	15
0.634	2.379		0.151	15
0.638	2.379		0.152	14.5
0.643	2.378		0.153	14.5
0.647	2.379		0.154	15
0.651	2.379		0.155	15
0.655	2.378		0.156	15
0.659	2.378		0.157	15
0.663	2.379		0.158	15
0.668	2.378		0.159	15
0.672	2.378		0.16	15
0.676	2.378		0.161	15
0.68	2.378		0.162	15
0.684	2.378		0.163	14.5
0.689	2.379		0.164	15
0.693	2.378		0.165	15
0.697	2.379		0.166	15
0.701	2.378		0.167	15
0.705	2.379		0.168	15
0.709	2.378		0.169	14.5
0.713	2.379		0.17	15
0.718	2.378		0.171	14.5
0.722	2.378		0.172	14.5
0.726	2.378		0.173	14.5
0.73	2.378		0.174	15
0.734	2.379		0.175	15
0.739	2.378		0.176	15
0.743	2.379		0.177	14.5
0.747	2.379		0.178	14.5
0.751	2.379		0.179	15
0.755	2.378		0.18	15
0.76	2.378		0.181	15
0.764	2.378		0.182	15
0.768	2.378		0.183	15
0.772	2.378		0.184	15
0.776	2.378		0.185	15
0.78	2.378		0.186	14.5
0.785	2.378		0.187	15
0.789	2.378		0.188	15
0.793	2.378		0.189	15
0.797	2.378		0.19	14.5
0.801	2.379		0.191	15
0.806	2.378		0.192	15
0.81	2.379		0.193	15
0.814	2.378		0.194	15
0.818	2.378		0.195	15
0.822	2.378		0.196	14.5
0.826	2.378		0.197	14.5
0.831	2.379		0.198	15
0.835	2.378		0.199	15
0.839	2.378		0.2	15
0.843	2.378		0.201	15
0.847	2.379		0.202	15
0.851	2.378		0.203	15
0.856	2.379		0.204	15
0.86	2.379		0.205	15
0.864	2.378		0.206	15
0.868	2.378		0.207	15
0.872	2.378		0.208	15
0.876	2.379		0.209	15
0.881	2.378		0.21	15
0.885	2.378		0.211	15.5
0.889	2.379		0.212	14.5
0.893	2.378		0.213	14.5
0.897	2.378		0.214	15
0.902	2.378		0.215	15
0.906	2.378		0.216	15
0.91	2.379		0.217	15
0.914	2.379		0.218	14.5
0.918	2.378		0.219	15
0.922	2.378		0.22	15
0.927	2.379		0.221	15
0.931	2.378		0.222	15
0.935	2.378		0.223	15
0.939	2.378		0.224	15
0.943	2.378		0.225	15
0.948	2.378		0.226	14.5
0.952	2.378		0.227	15
0.956	2.379		0.228	15
0.96	2.379		0.229	15
0.964	2.378		0.23	15
0.968	2.378		0.231	15
0.973	2.378		0.232	14.5
0.977	2.378		0.233	15
0.981	2.378		0.234	15
0.985	2.379		0.235	15
0.989	2.378		0.236	15
0.993	2.378		0.237	14.5
0.998	2.378		0.238	14.5
1.002	2.379		0.239	15
1.006	2.378		0.24	14.5
1.01	2.378		0.241	15
1.014	2.378		0.242	15
1.018	2.378		0.243	14.5
1.023	2.379		0.244	15
1.027	2.378		0.245	15
1.031	2.378		0.246	15
1.035	2.378		0.247	14.5
1.039	2.378		0.248	15.5
1.044	2.378		0.249	15
1.048	2.378		0.25	15
1.052	2.378		0.251	15
1.056	2.378		0.252	15
1.06	2.378		0.253	15
1.064	2.378		0.254	15
1.069	2.378		0.255	15
1.073	2.378		0.256	15
1.077	2.378		0.257	15
1.081	2.379		0.258	15
1.085	2.378		0.259	15
1.09	2.378		0.26	15
1.094	2.379		0.261	15
1.098	2.378		0.262	15
1.102	2.378		0.263	15
1.106	2.379		0.264	15
1.11	2.378		0.265	14.5
1.115	2.378		0.266	14.5
1.119	2.378		0.267	15
1.123	2.379		0.268	15
1.127	2.379		0.269	15
1.131	2.379		0.27	15
1.135	2.378		0.271	15
1.14	2.378		0.272	15
1.144	2.378		0.273	14.5
1.148	2.378		0.274	14.5
1.152	2.379		0.275	15
1.156	2.378		0.276	15
1.161	2.379		0.277	15
1.165	2.378		0.278	15
1.169	2.378		0.279	15
1.173	2.378		0.28	15
1.177	2.378		0.281	15
1.181	2.378		0.282	15
1.186	2.378		0.283	15
1.19	2.378		0.284	15
1.194	2.378		0.285	15
1.198	2.378		0.286	15
1.202	2.378		0.287	15
1.207	2.379		0.288	15
1.211	2.378		0.289	14.5
1.215	2.378		0.29	15.5
1.219	2.378		0.291	14.5
1.223	2.378		0.292	15
1.227	2.378		0.293	14.5
1.232	2.378		0.294	15
1.236	2.378		0.295	15
1.24	2.379		0.296	15
1.244	2.378		0.297	14.5
1.248	2.378		0.298	15
1.252	2.379		0.299	15
1.257	2.378		0.3	15
1.261	2.378		0.301	15
1.265	2.378		0.302	15
1.269	2.378		0.303	15
1.273	2.378		0.304	15
1.278	2.378		0.305	15
1.282	2.378		0.306	15
1.286	2.378		0.307	14.5
1.29	2.378		0.308	15
1.294	2.378		0.309	15
1.298	2.378		0.31	15
1.303	2.378		0.311	15
1.307	2.378		0.312	15
1.311	2.378		0.313	14.5
1.315	2.378		0.314	15
1.319	2.378		0.315	14.5
1.324	2.378		0.316	15
1.328	2.378		0.317	15
1.332	2.378		0.318	15
1.336	2.378		0.319	14.5
1.34	2.378		0.32	14.5
1.344	2.378		0.321	15
1.349	2.379		0.322	15
1.353	2.378		0.323	15
1.357	2.378		0.324	15
1.361	2.379		0.325	14.5
1.365	2.378		0.326	15
1.369	2.378		0.327	15
1.374	2.378		0.328	15
1.378	2.378		0.329	15
1.382	2.378		0.33	15
1.386	2.378		0.331	15
1.39	2.378		0.332	15.5
1.395	2.378		0.333	15
1.399	2.378		0.334	15
1.403	2.378		0.335	14.5
1.407	2.378		0.336	15
1.411	2.378		0.337	15
1.415	2.378		0.338	14.5
1.42	2.378		0.339	14.5
1.424	2.378		0.34	15
1.428	2.378		0.341	14.5
1.432	2.378		0.342	15
1.436	2.379		0.343	15
1.441	2.378		0.344	15
1.445	2.378		0.345	15
1.449	2.378		0.346	15
1.453	2.378		0.347	15
1.457	2.378		0.348	15
1.461	2.378		0.349	15
1.466	2.378		0.35	15
1.47	2.378		0.351	15.5
1.474	2.378		0.352	15
1.478	2.379		0.353	15
1.482	2.378		0.354	15
1.486	2.378		0.355	15
1.491	2.378		0.356	14.5
1.495	2.379		0.357	15
1.499	2.378		0.358	14.5
1.503	2.378		0.359	14.5
1.507	2.378		0.36	14.5
1.512	2.378		0.361	15
1.516	2.378		0.362	15
1.52	2.378		0.363	14.5
1.524	2.378		0.364	14.5
1.528	2.378		0.365	14.5
1.532	2.378		0.366	15
1.537	2.379		0.367	15
1.541	2.379		0.368	14.5
1.545	2.378		0.369	14.5
1.549	2.378		0.37	15
1.553	2.378		0.371	15
1.557	2.378		0.372	15
1.562	2.378		0.373	14.5
1.566	2.379		0.374	15
1.57	2.378		0.375	15
1.574	2.378		0.376	15
1.578	2.378		0.377	14.5
1.582	2.378		0.378	15
1.587	2.378		0.379	15
1.591	2.378		0.38	14.5
1.595	2.378		0.381	14.5
1.599	2.378		0.382	15
1.603	2.378		0.383	15
1.608	2.378		0.384	15
1.612	2.378		0.385	14.5
1.616	2.378		0.386	15
1.62	2.378		0.387	15
1.624	2.378		0.388	15
1.628	2.378		0.389	15
1.633	2.378		0.39	15
1.637	2.378		0.391	14.5
1.641	2.378		0.392	14.5
1.645	2.378		0.393	15.5
1.649	2.378		0.394	15
1.654	2.378		0.395	15
1.658	2.378		0.396	15
1.662	2.378		0.397	15
1.666	2.378		0.398	15
1.67	2.378		0.399	15
1.674	2.378		0.4	15
1.679	2.378		0.401	14.5
1.683	2.378		0.402	15
1.687	2.378		0.403	15
1.691	2.378		0.404	14.5
1.695	2.379		0.405	15
1.699	2.378		0.406	15
1.704	2.379		0.407	15
1.708	2.378		0.408	15
1.712	2.379		0.409	14.5
1.716	2.378		0.41	14.5
1.72	2.378		0.411	14.5
1.725	2.379		0.412	15
1.729	2.378		0.413	14.5
1.733	2.378		0.414	15
1.737	2.378		0.415	15
1.741	2.378		0.416	15
1.745	2.378		0.417	14.5
1.75	2.378		0.418	14.5
1.754	2.378		0.419	14.5
1.758	2.378		0.42	15
1.762	2.378		0.421	15
1.766	2.378		0.422	15
1.77	2.378		0.423	14.5
1.775	2.378		0.424	15
1.779	2.378		0.425	15
1.783	2.378		0.426	15
1.787	2.378		0.427	15
1.791	2.378		0.428	15
1.796	2.378		0.429	15
1.8	2.378		0.43	15
1.804	2.378		0.431	15
1.808	2.378		0.432	15
1.812	2.378		0.433	15
1.816	2.378		0.434	14.5
1.821	2.378		0.435	15
1.825	2.378		0.436	15
1.829	2.378		0.437	15
1.833	2.379		0.438	15
1.837	2.378		0.439	15.5
1.842	2.378		0.44	15
1.846	2.378		0.441	15
1.85	2.379		0.442	15
1.854	2.379		0.443	14.5
1.858	2.378		0.444	15
1.862	2.379		0.445	15
1.867	2.378		0.446	15
1.871	2.378		0.447	15
1.875	2.378		0.448	15
1.879	2.378		0.449	15
1.883	2.378		0.45	15
1.887	2.378		0.451	14.5
1.892	2.378		0.452	15
1.896	2.378		0.453	14.5
1.9	2.378		0.454	15
1.904	2.378		0.455	14.5
1.908	2.378		0.456	15
1.913	2.378		0.457	15
1.917	2.378		0.458	15
1.921	2.378		0.459	14.5
1.925	2.379		0.46	14.5
1.929	2.378		0.461	14.5
1.933	2.378		0.462	15
1.938	2.378		0.463	15
1.942	2.378		0.464	15
1.946	2.378		0.465	14.5
1.95	2.378		0.466	15
1.954	2.378		0.467	14.5
1.959	2.378		0.468	15
1.963	2.378		0.469	15
1.967	2.378		0.47	15
1.971	2.378		0.471	15
1.975	2.378		0.472	15
1.979	2.378		0.473	15
1.984	2.378		0.474	14.5
1.988	2.378		0.475	15
1.992	2.378		0.476	15
1.996	2.379		0.477	15
			0.478	14.5
2	2.406		0.479	15
2.004	2.407		0.48	14.5
2.009	2.408		0.481	15
2.013	2.409		0.482	15
2.017	2.41		0.483	15
2.021	2.41		0.484	14.5
2.025	2.41		0.485	15
2.03	2.411		0.486	15
2.034	2.411		0.487	15
2.038	2.411		0.488	15
2.042	2.411		0.489	15
2.046	2.412		0.49	15
2.05	2.411		0.491	15
2.055	2.411		0.492	14.5
2.059	2.412		0.493	15
2.063	2.412		0.494	14.5
2.067	2.412		0.495	15
2.071	2.412		0.496	15
2.076	2.412		0.497	14.5
2.08	2.412		0.498	15
2.084	2.412		0.499	15
2.088	2.412		0.5	15
2.092	2.412		0.501	14.5
2.096	2.412		0.502	14
2.101	2.412		0.503	14.5
2.105	2.412		0.504	15
2.109	2.412		0.505	15
2.113	2.413		0.506	15
2.117	2.412		0.507	14.5
2.121	2.412		0.508	15
2.126	2.412		0.509	15
2.13	2.413		0.51	15
2.134	2.412		0.511	15
2.138	2.413		0.512	15
2.142	2.412		0.513	15
2.147	2.412		0.514	14.5
2.151	2.413		0.515	15
2.155	2.412		0.516	15
2.159	2.412		0.517	15
2.163	2.412		0.518	15
2.167	2.412		0.519	15
2.172	2.412		0.52	15
2.176	2.412		0.521	15
2.18	2.412		0.522	14.5
2.184	2.412		0.523	15
2.188	2.412		0.524	15
2.193	2.413		0.525	15
2.197	2.412		0.526	14.5
2.201	2.412		0.527	15
2.205	2.412		0.528	15
2.209	2.413		0.529	14.5
2.213	2.412		0.53	15
2.217	2.412		0.531	15
2.222	2.413		0.532	15
2.226	2.412		0.533	14.5
2.23	2.412		0.534	15
2.234	2.412		0.535	15
2.238	2.412		0.536	15
2.243	2.413		0.537	15
2.247	2.412		0.538	15
2.251	2.412		0.539	15
2.255	2.412		0.54	15
2.259	2.412		0.541	14
2.263	2.412		0.542	15
2.268	2.412		0.543	14.5
2.272	2.412		0.544	14.5
2.276	2.412		0.545	14.5
2.28	2.413		0.546	15
2.284	2.413		0.547	14.5
2.289	2.412		0.548	15
2.293	2.412		0.549	14.5
2.297	2.412		0.55	14.5
2.301	2.412		0.551	15
2.305	2.412		0.552	15
2.309	2.412		0.553	15
2.314	2.412		0.554	14.5
2.318	2.412		0.555	15
2.322	2.412		0.556	15
2.326	2.412		0.557	15
2.33	2.411		0.558	15
2.334	2.412		0.559	15
2.339	2.412		0.56	15
2.343	2.412		0.561	15
2.347	2.411		0.562	15
2.351	2.412		0.563	15
2.355	2.412		0.564	14.5
2.36	2.412		0.565	15
2.364	2.412		0.566	15
2.368	2.412		0.567	15
2.372	2.412		0.568	15
2.376	2.412		0.569	15
2.38	2.412		0.57	15
2.385	2.411		0.571	15
2.389	2.412		0.572	14.5
2.393	2.412		0.573	15
2.397	2.412		0.574	15
2.401	2.412		0.575	15
2.406	2.412		0.576	15
2.41	2.412		0.577	14.5
2.414	2.412		0.578	15
2.418	2.411		0.579	15
2.422	2.411		0.58	15
2.426	2.412		0.581	14.5
2.431	2.412		0.582	15
2.435	2.412		0.583	15
2.439	2.412		0.584	15
2.443	2.411		0.585	15
2.447	2.412		0.586	14.5
2.451	2.412		0.587	15
2.456	2.411		0.588	15
2.46	2.412		0.589	15
2.464	2.412		0.59	15
2.468	2.412		0.591	14
2.472	2.411		0.592	15
2.477	2.411		0.593	14.5
2.481	2.411		0.594	15
2.485	2.411		0.595	15
2.489	2.411		0.596	15
2.493	2.411		0.597	15
2.497	2.412		0.598	14.5
2.502	2.411		0.599	15
2.506	2.412		0.6	15
2.51	2.411		0.601	15
2.514	2.412		0.602	14.5
2.518	2.411		0.603	15
2.522	2.411		0.604	15
2.527	2.411		0.605	15
2.531	2.411		0.606	14.5
2.535	2.411		0.607	15.5
2.539	2.411		0.608	15
2.543	2.411		0.609	15
2.548	2.411		0.61	14.5
2.552	2.411		0.611	14.5
2.556	2.411		0.612	15
2.56	2.411		0.613	14.5
2.564	2.411		0.614	14.5
2.568	2.411		0.615	14.5
2.573	2.411		0.616	15
2.577	2.412		0.617	15
2.581	2.411		0.618	15
2.585	2.411		0.619	14.5
2.589	2.411		0.62	15
2.594	2.411		0.621	15
2.598	2.411		0.622	15
2.602	2.411		0.623	15
2.606	2.412		0.624	15
2.61	2.411		0.625	15
2.614	2.411		0.626	15
2.619	2.411		0.627	15
2.623	2.411		0.628	15
2.627	2.411		0.629	15
2.631	2.411		0.63	15
2.635	2.411		0.631	15
2.639	2.411		0.632	15
2.644	2.411		0.633	14.5
2.648	2.411		0.634	15
2.652	2.41		0.635	15
2.656	2.411		0.636	14.5
2.66	2.411		0.637	15
2.665	2.411		0.638	14.5
2.669	2.411		0.639	15
2.673	2.411		0.64	15
2.677	2.411		0.641	15
2.681	2.41		0.642	14.5
2.685	2.411		0.643	14.5
2.69	2.411		0.644	14.5
2.694	2.411		0.645	15
2.698	2.411		0.646	15
2.702	2.411		0.647	15
2.706	2.411		0.648	14.5
2.711	2.411		0.649	15
2.715	2.411		0.65	15
2.719	2.411		0.651	15
2.723	2.411		0.652	15
2.727	2.41		0.653	15
2.731	2.411		0.654	15
2.736	2.41		0.655	15
2.74	2.411		0.656	14.5
2.744	2.411		0.657	15
2.748	2.411		0.658	15
2.752	2.411		0.659	15
2.756	2.41		0.66	15
2.761	2.411		0.661	14.5
2.765	2.41		0.662	14.5
2.769	2.411		0.663	15
2.773	2.41		0.664	15
2.777	2.411		0.665	15
2.782	2.411		0.666	14.5
2.786	2.41		0.667	15
2.79	2.411		0.668	15.5
2.794	2.411		0.669	15
2.798	2.411		0.67	15
2.802	2.411		0.671	15
2.807	2.411		0.672	15
2.811	2.411		0.673	15
2.815	2.411		0.674	15
2.819	2.411		0.675	14.5
2.823	2.411		0.676	15
2.828	2.411		0.677	15
2.832	2.41		0.678	15
2.836	2.411		0.679	15
2.84	2.411		0.68	15
2.844	2.41		0.681	15
2.848	2.411		0.682	15
2.853	2.411		0.683	15
2.857	2.41		0.684	15
2.861	2.41		0.685	14.5
2.865	2.411		0.686	14.5
2.869	2.411		0.687	15
2.873	2.411		0.688	15
2.878	2.411		0.689	15
2.882	2.411		0.69	14.5
2.886	2.411		0.691	15
2.89	2.411		0.692	15
2.894	2.411		0.693	15
2.899	2.411		0.694	15
2.903	2.411		0.695	15
2.907	2.411		0.696	15
2.911	2.41		0.697	15
2.915	2.411		0.698	14.5
2.919	2.41		0.699	15
2.924	2.411		0.7	15
2.928	2.411		0.701	15
2.932	2.411		0.702	15
2.936	2.41		0.703	14.5
2.94	2.41		0.704	15
2.945	2.411		0.705	15
2.949	2.411		0.706	15
2.953	2.411		0.707	15
2.957	2.411		0.708	14.5
2.961	2.411		0.709	15
2.965	2.411		0.71	15
2.969	2.41		0.711	15
2.974	2.41		0.712	15
2.978	2.41		0.713	15
2.982	2.41		0.714	14.5
2.986	2.411		0.715	15
2.99	2.411		0.716	15
2.995	2.41		0.717	14.5
2.999	2.411		0.718	15
3.003	2.41		0.719	15
3.007	2.411		0.72	15
3.011	2.411		0.721	15
3.015	2.411		0.722	15
3.02	2.411		0.723	15
3.024	2.411		0.724	15
3.028	2.41		0.725	15
3.032	2.41		0.726	15
3.036	2.41		0.727	15
3.041	2.411		0.728	15
3.045	2.41		0.729	15.5
3.049	2.41		0.73	15
3.053	2.411		0.731	14.5
3.057	2.411		0.732	14.5
3.061	2.41		0.733	15
3.066	2.411		0.734	15
3.07	2.41		0.735	15
3.074	2.41		0.736	15
3.078	2.41		0.737	14.5
3.082	2.41		0.738	15
3.086	2.411		0.739	15
3.091	2.41		0.74	14.5
3.095	2.411		0.741	15
3.099	2.411		0.742	14.5
3.103	2.411		0.743	15
3.107	2.41		0.744	14.5
3.112	2.411		0.745	15
3.116	2.41		0.746	15
3.12	2.411		0.747	15
3.124	2.411		0.748	15
3.128	2.411		0.749	15
3.132	2.411		0.75	15
3.137	2.41		0.751	15
3.141	2.411		0.752	15.5
3.145	2.411		0.753	15
3.149	2.41		0.754	14.5
3.153	2.41		0.755	15
3.157	2.411		0.756	15
3.162	2.41		0.757	15
3.166	2.41		0.758	15
3.17	2.411		0.759	15
3.174	2.411		0.76	14.5
3.178	2.411		0.761	15
3.183	2.411		0.762	14.5
3.187	2.41		0.763	15
3.191	2.411		0.764	15
3.195	2.411		0.765	15
3.199	2.411		0.766	15
3.203	2.411		0.767	15
3.208	2.411		0.768	15
3.212	2.41		0.769	15
3.216	2.41		0.77	15
3.22	2.41		0.771	15.5
3.224	2.41		0.772	15
3.229	2.411		0.773	15
3.233	2.41		0.774	15
3.237	2.411		0.775	15
3.241	2.411		0.776	15
3.245	2.411		0.777	15
3.249	2.41		0.778	15
3.254	2.411		0.779	15
3.258	2.411		0.78	15
3.262	2.411		0.781	15
3.266	2.411		0.782	14.5
3.27	2.411		0.783	14.5
3.274	2.41		0.784	14.5
3.279	2.411		0.785	14.5
3.283	2.41		0.786	15
3.287	2.411		0.787	15
3.291	2.41		0.788	15
3.295	2.411		0.789	15
3.3	2.41		0.79	15
3.304	2.411		0.791	14.5
3.308	2.411		0.792	15
3.312	2.411		0.793	15
3.316	2.411		0.794	15
3.32	2.411		0.795	14.5
3.325	2.41		0.796	15
3.329	2.411		0.797	15
3.333	2.411		0.798	15
3.337	2.411		0.799	15
3.341	2.411		0.8	15
3.346	2.411		0.801	15
3.35	2.411		0.802	15
3.354	2.411		0.803	14.5
3.358	2.411		0.804	14.5
3.362	2.411		0.805	15
3.366	2.41		0.806	15
3.371	2.411		0.807	15
3.375	2.411		0.808	15
3.379	2.411		0.809	15
3.383	2.411		0.81	15
3.387	2.411		0.811	14.5
3.391	2.411		0.812	15
3.396	2.411		0.813	15
3.4	2.41		0.814	15
3.404	2.41		0.815	14.5
3.408	2.411		0.816	15
3.412	2.411		0.817	15
3.417	2.411		0.818	15
3.421	2.411		0.819	15
3.425	2.41		0.82	14.5
3.429	2.411		0.821	15
3.433	2.411		0.822	15
3.437	2.411		0.823	15
3.442	2.411		0.824	15
3.446	2.411		0.825	15
3.45	2.411		0.826	15
3.454	2.411		0.827	15
3.458	2.411		0.828	15
3.463	2.41		0.829	15
3.467	2.411		0.83	14.5
3.471	2.411		0.831	15
3.475	2.411		0.832	15
3.479	2.411		0.833	14.5
3.483	2.411		0.834	14.5
3.488	2.411		0.835	15
3.492	2.411		0.836	15
3.496	2.411		0.837	15
3.5	2.411		0.838	15
3.504	2.411		0.839	14.5
3.508	2.411		0.84	15
3.513	2.411		0.841	15
3.517	2.411		0.842	15
3.521	2.411		0.843	15
3.525	2.411		0.844	15
3.529	2.411		0.845	15
3.534	2.411		0.846	14.5
3.538	2.411		0.847	15
3.542	2.41		0.848	15
3.546	2.411		0.849	15
3.55	2.411		0.85	15
3.554	2.411		0.851	15
3.559	2.41		0.852	15
3.563	2.411		0.853	15
3.567	2.411		0.854	14
3.571	2.411		0.855	15
3.575	2.411		0.856	15
3.58	2.411		0.857	15
3.584	2.411		0.858	15
3.588	2.411		0.859	15
3.592	2.411		0.86	14.5
3.596	2.411		0.861	15
3.6	2.411		0.862	15
3.605	2.411		0.863	15
3.609	2.411		0.864	15
3.613	2.411		0.865	15
3.617	2.411		0.866	14.5
3.621	2.411		0.867	15
3.625	2.411		0.868	15
3.63	2.411		0.869	15
3.634	2.411		0.87	15
3.638	2.411		0.871	15
3.642	2.411		0.872	15
3.646	2.411		0.873	14.5
3.651	2.411		0.874	15
3.655	2.411		0.875	15
3.659	2.411		0.876	15
3.663	2.411		0.877	14.5
3.667	2.411		0.878	15
3.671	2.411		0.879	15
3.676	2.411		0.88	15
3.68	2.411		0.881	15
3.684	2.411		0.882	15
3.688	2.411		0.883	15
3.692	2.411		0.884	15
3.697	2.411		0.885	15
3.701	2.411		0.886	14.5
3.705	2.411		0.887	14.5
3.709	2.411		0.888	15
3.713	2.411		0.889	15
3.717	2.411		0.89	15
3.721	2.411		0.891	15
3.726	2.411		0.892	15
3.73	2.412		0.893	15
3.734	2.411		0.894	15
3.738	2.411		0.895	15
3.742	2.411		0.896	14.5
3.747	2.411		0.897	15
3.751	2.411		0.898	14.5
3.755	2.411		0.899	15
3.759	2.411		0.9	15
3.763	2.411		0.901	15
3.767	2.411		0.902	15
3.772	2.411		0.903	14.5
3.776	2.411		0.904	14.5
3.78	2.411		0.905	15
3.784	2.411		0.906	15
3.788	2.411		0.907	15
3.793	2.411		0.908	15
3.797	2.411		0.909	15
3.801	2.411		0.91	15
3.805	2.411		0.911	15
3.809	2.411		0.912	15
3.813	2.412		0.913	15
3.818	2.411		0.914	15
3.822	2.411		0.915	15
3.826	2.411		0.916	15
3.83	2.412		0.917	15
3.834	2.411		0.918	15
3.838	2.411		0.919	15
3.843	2.411		0.92	15
3.847	2.412		0.921	15
3.851	2.411		0.922	15
3.855	2.411		0.923	14.5
3.859	2.411		0.924	15
3.864	2.412		0.925	14.5
3.868	2.411		0.926	14.5
3.872	2.411		0.927	14.5
3.876	2.411		0.928	15
3.88	2.412		0.929	14.5
3.884	2.411		0.93	15
3.889	2.411		0.931	14.5
3.893	2.411		0.932	15
3.897	2.411		0.933	15
3.901	2.411		0.934	14.5
3.905	2.411		0.935	14.5
3.91	2.411		0.936	14.5
3.914	2.411		0.937	15
3.918	2.411		0.938	15
3.922	2.411		0.939	15
3.926	2.411		0.94	14.5
3.93	2.411		0.941	15
3.935	2.411		0.942	15
3.939	2.412		0.943	15
3.943	2.411		0.944	15
3.947	2.411		0.945	15
3.951	2.412		0.946	14.5
3.955	2.412		0.947	14.5
3.96	2.412		0.948	15
3.964	2.41		0.949	14.5
3.968	2.411		0.95	14.5
3.972	2.411		0.951	15
3.976	2.411		0.952	15
3.981	2.411		0.953	14.5
3.985	2.412		0.954	15
3.989	2.411		0.955	15
3.993	2.411		0.956	14.5
3.997	2.411		0.957	14.5
4.001	2.411		0.958	15
4.006	2.412		0.959	15
4.01	2.412		0.96	15.5
4.014	2.412		0.961	15
4.018	2.411		0.962	15
4.022	2.411		0.963	15
4.026	2.411		0.964	15
4.031	2.411		0.965	15
4.035	2.411		0.966	15
4.039	2.411		0.967	15
4.043	2.412		0.968	15
4.047	2.411		0.969	15
4.052	2.411		0.97	14.5
4.056	2.411		0.971	14.5
4.06	2.411		0.972	15
4.064	2.411		0.973	14.5
4.068	2.411		0.974	15
4.072	2.411		0.975	14.5
4.077	2.411		0.976	15
4.081	2.411		0.977	15
4.085	2.412		0.978	14.5
4.089	2.411		0.979	15
4.093	2.411		0.98	15
4.098	2.412		0.981	15
4.102	2.411		0.982	15
4.106	2.411		0.983	15
4.11	2.411		0.984	14.5
4.114	2.411		0.985	15
4.118	2.412		0.986	14.5
4.123	2.412		0.987	14.5
4.127	2.411		0.988	14.5
4.131	2.412		0.989	15
4.135	2.411		0.99	15
4.139	2.411		0.991	15
4.143	2.411		0.992	14.5
4.148	2.411		0.993	15
4.152	2.412		0.994	14.5
4.156	2.411		0.995	15
4.16	2.411		0.996	15
4.164	2.411		0.997	15
4.169	2.412		0.998	14.5
4.173	2.411		0.999	14.5
4.177	2.411		1	15
4.181	2.411		1.001	14.5
4.185	2.411		1.002	15
4.189	2.411		1.003	14.5
4.194	2.411		1.004	15.5
4.198	2.411		1.005	15
4.202	2.412		1.006	15
4.206	2.412		1.007	15
4.21	2.412		1.008	15
4.215	2.411		1.009	15
4.219	2.412		1.01	15
4.223	2.411		1.011	14.5
4.227	2.411		1.012	15
4.231	2.411		1.013	15
4.235	2.411		1.014	15
4.24	2.412		1.015	15
4.244	2.412		1.016	15
4.248	2.412		1.017	15
4.252	2.411		1.018	15
4.256	2.412		1.019	15
4.26	2.412		1.02	15
4.265	2.411		1.021	15
4.269	2.411		1.022	14.5
4.273	2.412		1.023	15
4.277	2.411		1.024	14.5
4.281	2.412		1.025	15
4.286	2.411		1.026	14.5
4.29	2.412		1.027	15
4.294	2.411		1.028	15
4.298	2.411		1.029	14.5
4.302	2.412		1.03	14.5
4.306	2.412		1.031	15
4.311	2.412		1.032	15
4.315	2.411		1.033	14.5
4.319	2.412		1.034	14.5
4.323	2.411		1.035	15
4.327	2.412		1.036	15
4.332	2.412		1.037	15
4.336	2.411		1.038	15
4.34	2.411		1.039	14.5
4.344	2.411		1.04	15
4.348	2.412		1.041	14.5
4.352	2.411		1.042	15
4.357	2.412		1.043	15
4.361	2.411		1.044	15
4.365	2.411		1.045	14.5
4.369	2.412		1.046	15
4.373	2.412		1.047	15
4.377	2.412		1.048	15
4.382	2.412		1.049	14.5
4.386	2.411		1.05	15
4.39	2.412		1.051	15
4.394	2.412		1.052	15
4.398	2.412		1.053	15
4.403	2.411		1.054	15
4.407	2.412		1.055	15
4.411	2.412		1.056	15
4.415	2.412		1.057	14.5
4.419	2.411		1.058	15
4.423	2.411		1.059	15
4.428	2.411		1.06	15
4.432	2.411		1.061	15
4.436	2.411		1.062	15
4.44	2.412		1.063	15
4.444	2.411		1.064	15
4.449	2.411		1.065	15
4.453	2.411		1.066	15
4.457	2.411		1.067	14
4.461	2.412		1.068	15
4.465	2.412		1.069	15
4.469	2.411		1.07	14.5
4.473	2.411		1.071	15
4.478	2.411		1.072	15
4.482	2.412		1.073	14.5
4.486	2.411		1.074	14.5
4.49	2.412		1.075	15
4.494	2.411		1.076	14.5
4.499	2.411		1.077	15
4.503	2.412		1.078	15
4.507	2.411		1.079	15
4.511	2.411		1.08	15
4.515	2.411		1.081	15
4.519	2.411		1.082	14.5
4.524	2.411		1.083	14.5
4.528	2.412		1.084	15
4.532	2.411		1.085	15
4.536	2.411		1.086	15
4.54	2.411		1.087	14.5
4.545	2.411		1.088	15
4.549	2.411		1.089	15
4.553	2.412		1.09	15
4.557	2.411		1.091	14.5
4.561	2.412		1.092	15
4.565	2.412		1.093	15
4.57	2.411		1.094	14.5
4.574	2.411		1.095	14.5
4.578	2.411		1.096	15
4.582	2.411		1.097	15
4.586	2.411		1.098	15
4.591	2.412		1.099	15
4.595	2.412		1.1	15
4.599	2.411		1.101	15
4.603	2.411		1.102	15
4.607	2.411		1.103	15
4.611	2.411		1.104	14.5
4.616	2.411		1.105	15
4.62	2.411		1.106	15
4.624	2.412		1.107	15.5
4.628	2.412		1.108	15
4.632	2.411		1.109	14.5
4.636	2.412		1.11	15
4.641	2.412		1.111	15
4.645	2.411		1.112	15
4.649	2.411		1.113	15
4.653	2.412		1.114	15
4.657	2.411		1.115	14.5
4.662	2.411		1.116	14.5
4.666	2.411		1.117	14.5
4.67	2.412		1.118	15
4.674	2.412		1.119	15
4.678	2.411		1.12	15
4.682	2.411		1.121	14.5
4.687	2.412		1.122	15
4.691	2.412		1.123	15
4.695	2.411		1.124	15
4.699	2.411		1.125	15
4.703	2.412		1.126	15
4.707	2.412		1.127	14.5
4.712	2.411		1.128	15
4.716	2.411		1.129	14.5
4.72	2.411		1.13	15
4.724	2.411		1.131	15
4.728	2.411		1.132	15
4.733	2.412		1.133	15
4.737	2.412		1.134	15
4.741	2.412		1.135	15
4.745	2.411		1.136	15
4.749	2.411		1.137	14.5
4.753	2.411		1.138	14.5
4.758	2.412		1.139	15
4.762	2.411		1.14	15
4.766	2.412		1.141	15
4.77	2.411		1.142	15
4.774	2.412		1.143	15
4.778	2.411		1.144	15
4.783	2.411		1.145	15
4.787	2.412		1.146	15
4.791	2.411		1.147	15
4.795	2.411		1.148	15
4.799	2.411		1.149	15
4.804	2.412		1.15	15
4.808	2.411		1.151	15
4.812	2.411		1.152	15
4.816	2.411		1.153	15.5
4.82	2.411		1.154	15
4.824	2.411		1.155	15
4.829	2.412		1.156	15
4.833	2.412		1.157	15
4.837	2.411		1.158	15
4.841	2.411		1.159	14.5
4.845	2.411		1.16	15
4.85	2.411		1.161	15
4.854	2.411		1.162	15
4.858	2.411		1.163	15
4.862	2.412		1.164	15
4.866	2.411		1.165	14.5
4.87	2.411		1.166	14.5
4.875	2.412		1.167	14.5
4.879	2.411		1.168	15
4.883	2.412		1.169	15
4.887	2.412		1.17	14.5
4.891	2.411		1.171	14.5
4.895	2.412		1.172	15
4.9	2.411		1.173	15
4.904	2.411		1.174	14.5
4.908	2.411		1.175	14.5
4.912	2.411		1.176	15
4.916	2.411		1.177	15
4.921	2.412		1.178	15
4.925	2.411		1.179	14.5
4.929	2.411		1.18	14.5
4.933	2.411		1.181	15
4.937	2.411		1.182	15
4.941	2.411		1.183	15
4.946	2.411		1.184	15
4.95	2.411		1.185	15
4.954	2.411		1.186	14.5
4.958	2.412		1.187	15
4.962	2.411		1.188	15
4.967	2.411		1.189	15
4.971	2.411		1.19	15
4.975	2.412		1.191	15
4.979	2.412		1.192	15
4.983	2.411		1.193	15
4.987	2.412		1.194	15
4.992	2.411		1.195	15
4.996	2.411		1.196	15
5	2.412		1.197	15
5.004	2.412		1.198	15
5.008	2.411		1.199	15
5.012	2.411		1.2	15
5.017	2.411		1.201	15
5.021	2.411		1.202	15
5.025	2.412		1.203	15
5.029	2.412		1.204	15
5.033	2.411		1.205	15
5.038	2.411		1.206	15
5.042	2.411		1.207	15
5.046	2.411		1.208	15
5.05	2.411		1.209	14.5
5.054	2.411		1.21	15
5.058	2.412		1.211	15
5.063	2.411		1.212	14.5
5.067	2.411		1.213	14.5
5.071	2.411		1.214	15
5.075	2.411		1.215	15
5.079	2.411		1.216	15
5.084	2.411		1.217	14.5
5.088	2.412		1.218	15
5.092	2.412		1.219	15
5.096	2.412		1.22	15
5.1	2.412		1.221	14.5
5.104	2.411		1.222	15
5.109	2.411		1.223	15
5.113	2.411		1.224	15
5.117	2.411		1.225	15
5.121	2.411		1.226	15
5.125	2.411		1.227	15
5.129	2.411		1.228	15
5.134	2.411		1.229	15
5.138	2.411		1.23	15
5.142	2.411		1.231	15
5.146	2.411		1.232	15
5.15	2.411		1.233	15
5.155	2.411		1.234	15
5.159	2.411		1.235	15
5.163	2.411		1.236	15
5.167	2.411		1.237	15
5.171	2.411		1.238	15
5.175	2.411		1.239	15
5.18	2.411		1.24	14.5
5.184	2.411		1.241	15
5.188	2.411		1.242	15
5.192	2.411		1.243	14.5
5.196	2.411		1.244	15
5.201	2.411		1.245	15
5.205	2.412		1.246	15
5.209	2.411		1.247	15
5.213	2.411		1.248	15
5.217	2.411		1.249	15
5.221	2.411		1.25	15
5.226	2.411		1.251	15
5.23	2.411		1.252	15
5.234	2.412		1.253	15
5.238	2.411		1.254	14.5
5.242	2.411		1.255	15
5.246	2.411		1.256	15
5.251	2.411		1.257	14.5
5.255	2.411		1.258	15
5.259	2.411		1.259	15
5.263	2.411		1.26	15
5.267	2.411		1.261	15
5.271	2.411		1.262	15
5.276	2.412		1.263	14.5
5.28	2.411		1.264	14.5
5.284	2.411		1.265	15
5.288	2.411		1.266	14.5
5.292	2.411		1.267	14.5
5.297	2.411		1.268	15
5.301	2.412		1.269	15
5.305	2.411		1.27	15
5.309	2.411		1.271	14.5
5.313	2.411		1.272	15
5.317	2.411		1.273	15
5.322	2.412		1.274	14.5
5.326	2.411		1.275	15
5.33	2.411		1.276	15
5.334	2.411		1.277	15
5.338	2.411		1.278	14.5
5.342	2.411		1.279	15
5.347	2.411		1.28	15
5.351	2.411		1.281	15
5.355	2.411		1.282	15
5.359	2.411		1.283	15
5.363	2.411		1.284	14.5
5.368	2.411		1.285	15
5.372	2.411		1.286	15
5.376	2.411		1.287	15
5.38	2.411		1.288	15
5.384	2.411		1.289	15
5.388	2.411		1.29	15
5.393	2.411		1.291	15
5.397	2.411		1.292	14.5
5.401	2.411		1.293	15
5.405	2.411		1.294	15
5.409	2.411		1.295	15
5.413	2.411		1.296	15
5.418	2.411		1.297	15
5.422	2.411		1.298	15
5.426	2.411		1.299	15
5.43	2.411		1.3	15
5.434	2.411		1.301	14.5
5.439	2.411		1.302	15
5.443	2.411		1.303	15
5.447	2.412		1.304	14.5
5.451	2.411		1.305	14.5
5.455	2.411		1.306	15
5.459	2.411		1.307	15
5.464	2.411		1.308	15
5.468	2.412		1.309	15
5.472	2.411		1.31	14.5
5.476	2.411		1.311	15
5.48	2.411		1.312	14.5
5.485	2.411		1.313	15
5.489	2.411		1.314	15
5.493	2.411		1.315	15
5.497	2.411		1.316	15
5.501	2.411		1.317	15
5.505	2.411		1.318	15
5.51	2.411		1.319	15
5.514	2.411		1.32	15
5.518	2.411		1.321	15
5.522	2.411		1.322	15
5.526	2.411		1.323	15
5.53	2.411		1.324	15
5.535	2.411		1.325	15
5.539	2.411		1.326	15
5.543	2.411		1.327	14.5
5.547	2.411		1.328	14.5
5.551	2.411		1.329	14.5
5.556	2.412		1.33	15
5.56	2.412		1.331	15
5.564	2.412		1.332	15
5.568	2.411		1.333	15
5.572	2.411		1.334	15
5.576	2.412		1.335	15
5.581	2.411		1.336	15
5.585	2.411		1.337	15
5.589	2.412		1.338	15
5.593	2.412		1.339	15
5.597	2.411		1.34	15
5.602	2.411		1.341	15
5.606	2.412		1.342	15
5.61	2.412		1.343	15
5.614	2.411		1.344	15
5.618	2.411		1.345	15
5.622	2.411		1.346	15
5.627	2.412		1.347	15
5.631	2.412		1.348	15
5.635	2.411		1.349	15
5.639	2.411		1.35	15
5.643	2.411		1.351	15
5.647	2.411		1.352	15
5.652	2.411		1.353	15
5.656	2.411		1.354	15
5.66	2.411		1.355	15
5.664	2.411		1.356	15
5.668	2.411		1.357	14.5
5.673	2.412		1.358	15
5.677	2.412		1.359	15
5.681	2.411		1.36	15
5.685	2.412		1.361	15
5.689	2.412		1.362	14.5
5.693	2.411		1.363	15
5.698	2.411		1.364	15
5.702	2.411		1.365	15
5.706	2.411		1.366	14.5
5.71	2.411		1.367	15
5.714	2.412		1.368	15
5.719	2.411		1.369	15
5.723	2.411		1.37	14.5
5.727	2.411		1.371	15
5.731	2.412		1.372	15
5.735	2.412		1.373	15
5.739	2.412		1.374	15
5.744	2.411		1.375	15
5.748	2.412		1.376	15
5.752	2.412		1.377	15
5.756	2.411		1.378	15
5.76	2.411		1.379	15
5.764	2.412		1.38	14.5
5.769	2.411		1.381	15
5.773	2.412		1.382	15
5.777	2.411		1.383	14.5
5.781	2.411		1.384	15
5.785	2.411		1.385	15
5.79	2.411		1.386	15
5.794	2.412		1.387	15
5.798	2.412		1.388	15
5.802	2.411		1.389	15
5.806	2.411		1.39	15
5.81	2.411		1.391	15
5.815	2.411		1.392	15
5.819	2.411		1.393	14.5
5.823	2.412		1.394	15
5.827	2.411		1.395	15
5.831	2.411		1.396	15
5.836	2.411		1.397	15
5.84	2.412		1.398	15
5.844	2.412		1.399	15
5.848	2.411		1.4	14.5
5.852	2.411		1.401	15
5.856	2.412		1.402	15
5.861	2.412		1.403	15
5.865	2.411		1.404	15
5.869	2.411		1.405	15
5.873	2.411		1.406	15
5.877	2.411		1.407	15
5.881	2.412		1.408	14.5
5.886	2.411		1.409	14.5
5.89	2.411		1.41	14
5.894	2.411		1.411	14.5
5.898	2.411		1.412	14.5
5.902	2.411		1.413	15
5.907	2.411		1.414	15
5.911	2.412		1.415	15
5.915	2.411		1.416	14.5
5.919	2.412		1.417	15
5.923	2.412		1.418	15
5.927	2.411		1.419	15.5
5.932	2.412		1.42	15
5.936	2.411		1.421	14.5
5.94	2.411		1.422	15
5.944	2.411		1.423	14.5
5.948	2.412		1.424	15
5.952	2.412		1.425	15
5.957	2.412		1.426	15
5.961	2.412		1.427	14.5
5.965	2.411		1.428	15
5.969	2.412		1.429	14.5
5.973	2.411		1.43	15
5.977	2.411		1.431	14.5
5.982	2.412		1.432	15
5.986	2.411		1.433	14.5
5.99	2.411		1.434	14.5
5.994	2.411		1.435	15
5.998	2.411		1.436	15.5
6.003	2.412		1.437	15
6.007	2.412		1.438	15
6.011	2.412		1.439	15
6.015	2.412		1.44	15
6.019	2.411		1.441	15
6.023	2.411		1.442	15
6.028	2.412		1.443	15
6.032	2.412		1.444	15
6.036	2.411		1.445	15
6.04	2.411		1.446	15
6.044	2.412		1.447	15
6.049	2.412		1.448	15
6.053	2.411		1.449	15
6.057	2.412		1.45	15
6.061	2.412		1.451	14.5
6.065	2.412		1.452	14.5
6.069	2.411		1.453	15
6.074	2.412		1.454	15
6.078	2.412		1.455	14.5
6.082	2.412		1.456	15
6.086	2.412		1.457	15
6.09	2.411		1.458	14.5
6.094	2.412		1.459	15
6.099	2.412		1.46	15
6.103	2.411		1.461	15
6.107	2.412		1.462	15
6.111	2.412		1.463	15
6.115	2.411		1.464	15
6.12	2.412		1.465	15
6.124	2.411		1.466	15
6.128	2.412		1.467	15
6.132	2.412		1.468	15
6.136	2.411		1.469	14.5
6.14	2.412		1.47	15
6.145	2.411		1.471	15
6.149	2.411		1.472	15
6.153	2.412		1.473	14.5
6.157	2.412		1.474	15
6.161	2.411		1.475	15
6.165	2.411		1.476	15
6.17	2.412		1.477	14.5
6.174	2.411		1.478	15
6.178	2.411		1.479	15
6.182	2.412		1.48	15
6.186	2.411		1.481	15
6.191	2.411		1.482	15
6.195	2.411		1.483	15
6.199	2.412		1.484	15
6.203	2.411		1.485	15
6.207	2.412		1.486	15
6.211	2.411		1.487	15
6.216	2.412		1.488	15
6.22	2.411		1.489	15
6.224	2.411		1.49	15
6.228	2.411		1.491	15
6.232	2.411		1.492	14.5
6.237	2.412		1.493	15
6.241	2.412		1.494	14.5
6.245	2.412		1.495	15
6.249	2.411		1.496	15
6.253	2.412		1.497	15
6.257	2.412		1.498	15
6.262	2.411		1.499	14.5
6.266	2.411		1.5	14.5
6.27	2.412		1.501	15
6.274	2.411		1.502	15
6.278	2.412		1.503	15
6.282	2.411		1.504	15
6.287	2.412		1.505	15
6.291	2.411		1.506	15
6.295	2.412		1.507	15
6.299	2.411		1.508	15
6.303	2.412		1.509	15
6.308	2.411		1.51	14.5
6.312	2.412		1.511	14.5
6.316	2.412		1.512	15
6.32	2.411		1.513	15
6.324	2.412		1.514	15
6.328	2.412		1.515	15
6.333	2.412		1.516	15
6.337	2.412		1.517	15
6.341	2.412		1.518	15
6.345	2.412		1.519	15
6.349	2.411		1.52	15
6.354	2.411		1.521	15
6.358	2.411		1.522	14.5
6.362	2.412		1.523	15
6.366	2.412		1.524	15
6.37	2.411		1.525	15
6.374	2.412		1.526	14.5
6.379	2.412		1.527	15.5
6.383	2.411		1.528	15
6.387	2.412		1.529	14.5
6.391	2.411		1.53	15
6.395	2.412		1.531	15
6.399	2.412		1.532	15
6.404	2.412		1.533	15
6.408	2.411		1.534	14.5
6.412	2.411		1.535	15
6.416	2.411		1.536	15
6.42	2.412		1.537	15
6.425	2.412		1.538	14.5
6.429	2.412		1.539	15
6.433	2.411		1.54	15
6.437	2.412		1.541	15
6.441	2.411		1.542	15
6.445	2.411		1.543	15
6.45	2.411		1.544	15
6.454	2.412		1.545	15
6.458	2.412		1.546	15
6.462	2.412		1.547	15
6.466	2.412		1.548	15
6.471	2.411		1.549	15
6.475	2.411		1.55	15
6.479	2.412		1.551	14.5
6.483	2.411		1.552	15
6.487	2.411		1.553	15
6.491	2.411		1.554	15
6.496	2.412		1.555	14.5
6.5	2.412		1.556	15
6.504	2.411		1.557	15
6.508	2.411		1.558	15
6.512	2.412		1.559	15
6.516	2.411		1.56	15
6.521	2.411		1.561	14.5
6.525	2.412		1.562	15
6.529	2.411		1.563	15
6.533	2.412		1.564	15
6.537	2.411		1.565	15
6.542	2.411		1.566	15
6.546	2.412		1.567	15
6.55	2.412		1.568	15
6.554	2.412		1.569	15
6.558	2.411		1.57	15
6.562	2.411		1.571	15
6.567	2.411		1.572	15
6.571	2.411		1.573	15
6.575	2.412		1.574	15
6.579	2.412		1.575	15
6.583	2.412		1.576	14.5
6.588	2.411		1.577	14.5
6.592	2.411		1.578	15
6.596	2.412		1.579	15
6.6	2.411		1.58	15
6.604	2.412		1.581	15
6.608	2.411		1.582	15
6.612	2.411		1.583	15
6.617	2.411		1.584	15
6.621	2.412		1.585	15
6.625	2.412		1.586	15
6.629	2.411		1.587	15
6.633	2.411		1.588	15.5
6.638	2.411		1.589	15
6.642	2.411		1.59	15
6.646	2.411		1.591	15
6.65	2.411		1.592	15.5
6.654	2.411		1.593	15
6.659	2.411		1.594	14.5
6.663	2.412		1.595	15
6.667	2.411		1.596	15
6.671	2.411		1.597	14.5
6.675	2.412		1.598	15
6.679	2.411		1.599	15
6.684	2.411		1.6	15
6.688	2.411		1.601	15
6.692	2.412		1.602	14.5
6.696	2.412		1.603	14.5
6.7	2.411		1.604	14.5
6.704	2.412		1.605	15
6.709	2.411		1.606	15
6.713	2.411		1.607	15
6.717	2.412		1.608	15
6.721	2.411		1.609	15
6.725	2.411		1.61	14.5
6.729	2.412		1.611	15
6.734	2.411		1.612	15
6.738	2.411		1.613	15
6.742	2.412		1.614	14.5
6.746	2.411		1.615	15
6.75	2.411		1.616	15
6.755	2.411		1.617	15
6.759	2.411		1.618	15
6.763	2.411		1.619	15
6.767	2.412		1.62	15
6.771	2.411		1.621	15
6.775	2.411		1.622	14.5
6.78	2.411		1.623	15
6.784	2.412		1.624	15
6.788	2.411		1.625	15
6.792	2.412		1.626	15
6.796	2.411		1.627	15
6.801	2.411		1.628	15
6.805	2.412		1.629	15
6.809	2.412		1.63	15
6.813	2.412		1.631	15
6.817	2.412		1.632	15
6.821	2.411		1.633	15
6.826	2.412		1.634	15
6.83	2.412		1.635	15
6.834	2.411		1.636	15
6.838	2.412		1.637	15
6.842	2.411		1.638	15
6.846	2.411		1.639	15
6.851	2.411		1.64	15
6.855	2.412		1.641	15
6.859	2.411		1.642	15
6.863	2.411		1.643	15
6.867	2.412		1.644	15
6.872	2.412		1.645	15
6.876	2.411		1.646	15
6.88	2.411		1.647	14.5
6.884	2.411		1.648	15
6.888	2.412		1.649	15
6.892	2.412		1.65	14.5
6.897	2.411		1.651	14.5
6.901	2.411		1.652	15
6.905	2.412		1.653	15
6.909	2.411		1.654	15
6.913	2.411		1.655	15
6.917	2.411		1.656	14.5
6.922	2.412		1.657	15
6.926	2.411		1.658	15
6.93	2.412		1.659	15
6.934	2.411		1.66	14.5
6.938	2.411		1.661	15
6.943	2.411		1.662	15
6.947	2.411		1.663	14.5
6.951	2.411		1.664	15
6.955	2.412		1.665	15
6.959	2.412		1.666	15
6.963	2.411		1.667	15
6.968	2.411		1.668	15.5
6.972	2.411		1.669	15
6.976	2.412		1.67	15
6.98	2.412		1.671	15
6.984	2.411		1.672	15.5
6.989	2.412		1.673	15
6.993	2.412		1.674	15
6.997	2.411		1.675	15
7.001	2.411		1.676	15
7.005	2.411		1.677	15
7.009	2.411		1.678	15
7.014	2.412		1.679	15
7.018	2.412		1.68	15
7.022	2.411		1.681	14.5
7.026	2.412		1.682	15
7.03	2.412		1.683	15
7.034	2.412		1.684	14.5
7.039	2.411		1.685	15
7.043	2.412		1.686	15
7.047	2.412		1.687	15
7.051	2.411		1.688	15
7.055	2.412		1.689	15
7.06	2.411		1.69	14.5
7.064	2.411		1.691	15
7.068	2.411		1.692	15
7.072	2.411		1.693	14.5
7.076	2.411		1.694	14.5
7.08	2.411		1.695	15
7.085	2.412		1.696	14.5
7.089	2.411		1.697	14.5
7.093	2.412		1.698	15
7.097	2.411		1.699	15
7.101	2.411		1.7	14.5
7.106	2.411		1.701	15
7.11	2.411		1.702	14.5
7.114	2.412		1.703	15
7.118	2.411		1.704	15
7.122	2.411		1.705	14.5
7.126	2.411		1.706	14.5
7.131	2.412		1.707	15
7.135	2.412		1.708	15
7.139	2.411		1.709	15
7.143	2.411		1.71	15
7.147	2.411		1.711	15
7.151	2.412		1.712	15
7.156	2.411		1.713	15
7.16	2.412		1.714	15
7.164	2.411		1.715	14.5
7.168	2.411		1.716	15
7.172	2.411		1.717	15
7.177	2.412		1.718	15.5
7.181	2.411		1.719	15
7.185	2.412		1.72	15
7.189	2.412		1.721	15
7.193	2.412		1.722	15
7.197	2.412		1.723	14.5
7.202	2.411		1.724	14.5
7.206	2.412		1.725	15
7.21	2.412		1.726	15
7.214	2.411		1.727	15
7.218	2.411		1.728	15
7.223	2.412		1.729	15
7.227	2.412		1.73	15
7.231	2.412		1.731	15
7.235	2.411		1.732	15
7.239	2.412		1.733	15
7.243	2.411		1.734	15
7.248	2.412		1.735	15
7.252	2.412		1.736	15
7.256	2.411		1.737	15
7.26	2.412		1.738	15
7.264	2.412		1.739	15
7.268	2.412		1.74	15
7.273	2.412		1.741	15
7.277	2.411		1.742	15
7.281	2.411		1.743	14.5
7.285	2.412		1.744	15
7.289	2.412		1.745	14.5
7.294	2.412		1.746	15
7.298	2.412		1.747	14.5
7.302	2.412		1.748	14.5
7.306	2.411		1.749	15
7.31	2.411		1.75	15
7.314	2.411		1.751	15
7.319	2.411		1.752	15
7.323	2.412		1.753	15
7.327	2.412		1.754	15
7.331	2.411		1.755	15
7.335	2.412		1.756	15
7.34	2.412		1.757	15
7.344	2.411		1.758	15
7.348	2.411		1.759	15
7.352	2.411		1.76	15
7.356	2.411		1.761	15
7.36	2.412		1.762	15
7.364	2.412		1.763	14.5
7.369	2.411		1.764	15
7.373	2.411		1.765	15
7.377	2.411		1.766	15
7.381	2.411		1.767	15
7.385	2.411		1.768	15
7.39	2.411		1.769	15
7.394	2.411		1.77	15
7.398	2.411		1.771	14.5
7.402	2.411		1.772	15
7.406	2.412		1.773	15
7.41	2.412		1.774	15
7.415	2.412		1.775	15
7.419	2.412		1.776	15
7.423	2.411		1.777	14.5
7.427	2.412		1.778	14.5
7.431	2.412		1.779	15
7.436	2.412		1.78	15
7.44	2.411		1.781	15
7.444	2.411		1.782	15
7.448	2.411		1.783	15
7.452	2.411		1.784	15
7.456	2.412		1.785	15
7.461	2.412		1.786	15
7.465	2.412		1.787	15
7.469	2.412		1.788	15
7.473	2.412		1.789	15
7.477	2.412		1.79	14.5
7.481	2.411		1.791	15.5
7.486	2.411		1.792	15
7.49	2.411		1.793	15
7.494	2.411		1.794	14.5
7.498	2.411		1.795	15
7.502	2.412		1.796	15
7.507	2.412		1.797	15
7.511	2.411		1.798	15
7.515	2.412		1.799	15
7.519	2.412		1.8	14.5
7.523	2.411		1.801	14.5
7.527	2.411		1.802	15
7.532	2.411		1.803	15
7.536	2.412		1.804	15
7.54	2.412		1.805	14.5
7.544	2.411		1.806	15
7.548	2.411		1.807	15
7.553	2.412		1.808	15
7.557	2.411		1.809	15
7.561	2.412		1.81	15
7.565	2.411		1.811	15
7.569	2.412		1.812	14.5
7.573	2.412		1.813	15
7.578	2.411		1.814	15
7.582	2.412		1.815	15
7.586	2.412		1.816	15
7.59	2.412		1.817	14.5
7.594	2.412		1.818	15
7.598	2.411		1.819	15
7.603	2.411		1.82	15
7.607	2.412		1.821	15
7.611	2.411		1.822	15
7.615	2.411		1.823	15
7.619	2.411		1.824	15
7.624	2.411		1.825	15
7.628	2.412		1.826	15
7.632	2.412		1.827	15
7.636	2.412		1.828	14.5
7.64	2.411		1.829	15
7.644	2.412		1.83	15
7.649	2.412		1.831	15
7.653	2.412		1.832	15
7.657	2.411		1.833	15
7.661	2.411		1.834	15
7.665	2.412		1.835	14.5
7.669	2.412		1.836	15
7.674	2.411		1.837	15
7.678	2.411		1.838	15
7.682	2.411		1.839	14.5
7.686	2.412		1.84	15
7.69	2.411		1.841	15
7.695	2.411		1.842	14.5
7.699	2.412		1.843	15
7.703	2.411		1.844	15
7.707	2.412		1.845	15
7.711	2.412		1.846	15
7.715	2.411		1.847	14.5
7.72	2.411		1.848	15
7.724	2.412		1.849	15
7.728	2.412		1.85	14.5
7.732	2.411		1.851	15
7.736	2.411		1.852	15
7.741	2.412		1.853	15
7.745	2.412		1.854	14.5
7.749	2.411		1.855	15
7.753	2.412		1.856	15
7.757	2.412		1.857	15
7.761	2.412		1.858	15.5
7.766	2.412		1.859	15
7.77	2.412		1.86	15
7.774	2.412		1.861	15
7.778	2.412		1.862	15
7.782	2.411		1.863	15
7.786	2.411		1.864	15
7.791	2.411		1.865	15
7.795	2.412		1.866	15
7.799	2.412		1.867	15
7.803	2.411		1.868	15
7.807	2.412		1.869	15
7.812	2.411		1.87	14.5
7.816	2.411		1.871	15
7.82	2.411		1.872	15
7.824	2.412		1.873	15
7.828	2.411		1.874	15
7.832	2.412		1.875	15
7.837	2.411		1.876	15
7.841	2.411		1.877	15
7.845	2.411		1.878	14.5
7.849	2.411		1.879	15
7.853	2.411		1.88	15
7.858	2.412		1.881	15
7.862	2.411		1.882	15
7.866	2.412		1.883	15
7.87	2.412		1.884	15
7.874	2.412		1.885	15
7.878	2.411		1.886	15
7.883	2.411		1.887	15
7.887	2.412		1.888	15
7.891	2.412		1.889	15
7.895	2.411		1.89	14.5
7.899	2.382		1.891	15
7.903	2.384		1.892	15
7.908	2.384		1.893	14.5
7.912	2.383		1.894	15
7.916	2.383		1.895	15
7.92	2.383		1.896	14.5
7.924	2.383		1.897	15
7.929	2.383		1.898	15
7.933	2.383		1.899	15
7.937	2.383		1.9	15
7.941	2.383		1.901	15
7.945	2.383		1.902	15
7.949	2.382		1.903	15
7.954	2.382		1.904	15
7.958	2.382		1.905	15
7.962	2.382		1.906	15
7.966	2.382		1.907	15
7.97	2.382		1.908	15
7.975	2.382		1.909	15.5
7.979	2.382		1.91	15
7.983	2.382		1.911	15
7.987	2.382		1.912	15
7.991	2.382		1.913	15
7.995	2.382		1.914	15
8	2.382		1.915	15
8.004	2.382		1.916	15.5
8.008	2.382		1.917	15
8.012	2.381		1.918	14.5
8.016	2.381		1.919	15
8.02	2.381		1.92	15
8.025	2.381		1.921	15
8.029	2.381		1.922	15
8.033	2.381		1.923	15
8.037	2.382		1.924	15
8.041	2.381		1.925	15
8.046	2.381		1.926	15
8.05	2.381		1.927	15
8.054	2.381		1.928	15.5
8.058	2.381		1.929	15
8.062	2.381		1.93	14.5
8.066	2.381		1.931	14.5
8.071	2.381		1.932	15
8.075	2.381		1.933	15
8.079	2.381		1.934	15
8.083	2.381		1.935	14.5
8.087	2.381		1.936	15
8.092	2.381		1.937	14.5
8.096	2.381		1.938	15
8.1	2.381		1.939	14.5
8.104	2.381		1.94	15
8.108	2.38		1.941	15
8.112	2.381		1.942	15
8.116	2.381		1.943	15
8.121	2.38		1.944	15
8.125	2.381		1.945	15
8.129	2.38		1.946	14.5
8.133	2.38		1.947	15
8.137	2.381		1.948	15
8.142	2.381		1.949	15
8.146	2.38		1.95	15
8.15	2.38		1.951	15
8.154	2.38		1.952	15
8.158	2.38		1.953	15
8.162	2.38		1.954	14.5
8.167	2.38		1.955	15
8.171	2.38		1.956	15
8.175	2.38		1.957	15
8.179	2.38		1.958	15
8.183	2.38		1.959	15
8.188	2.38		1.96	14.5
8.192	2.38		1.961	14.5
8.196	2.38		1.962	14.5
8.2	2.38		1.963	15
8.204	2.38		1.964	15
8.208	2.38		1.965	14.5
8.213	2.38		1.966	15
8.217	2.38		1.967	15
8.221	2.379		1.968	15
8.225	2.38		1.969	15
8.229	2.38		1.97	15.5
8.234	2.38		1.971	15
8.238	2.379		1.972	15
8.242	2.38		1.973	15
8.246	2.379		1.974	15
8.25	2.38		1.975	15
8.254	2.379		1.976	15
8.259	2.38		1.977	14.5
8.263	2.38		1.978	15
8.267	2.38		1.979	15
8.271	2.379		1.98	15
8.275	2.38		1.981	15
8.279	2.38		1.982	15
8.284	2.379		1.983	15
8.288	2.38		1.984	15
8.292	2.38		1.985	15
8.296	2.379		1.986	15
8.3	2.38		1.987	15
8.304	2.379		1.988	15
8.309	2.379		1.989	15
8.313	2.379		1.99	14.5
8.317	2.379		1.991	15
8.321	2.379		1.992	15
8.325	2.379		1.993	15
8.33	2.379		1.994	15
8.334	2.379		1.995	14.5
8.338	2.379		1.996	14.5
8.342	2.379		1.997	14.5
[truncated: 8,003 more rows]

## Sheet: 1D
Figure 1D. Stretch activation
Stretch activation (PTO/PO)
WT	KI
0	0.24
0	0.512
0	0.128
0
0	0.222
0	0.132
0	0.353
	0.115
0	0.071
0	0.116
0
	0.172
0.053	0.2
0.113	0.063
0.172
0.235	0.154
	0.102
0	0.169
0	0.256
0	0.122
0	0.114
0	0.132
0.105	0.077
0.163	0.151
0.133	0.122
0.211	0.19
	0.118
0.316	0.245
0.462	0.377
0.387
0.5	0.397
	0.438
0.358	0.5
0.603	0.148
0.415	0.226
0	0.265
0	0.289
0	0.174
0	0.247
0	0.312
0
0
0	0.143
	0.083
	0.16
	0.28
	0.308
	0.396
	0.551
	0.317
	0.386
	0.267
	0.207
	0.262
	0.409
	0.5
	0.217
	0.265
	0.339

## Sheet: 2
						Figure 2A		Figure 2B	Figures 1D, 4B, 4C	Figure 2F		Figure 2C		Figure 2D	Figure 2E		Figure 2G
Fiber identifier	Genotype	ktr at pCa 4.5	Fiber type	pCa	Sarcomere length (SL, µm)	Percent stretch (% SL)	PO (uN)	PO/P4.5	PTO/PO	kdf (s-1)	P1 (uN)	P1/PO	P2 (uN)	P2/PO	krel (s-1)	PSS (uN)	PSS/PO
A	WT	5.695	Slow	6	2.1857	2.37471	75	0.6	0.0533333	1.159	182	2.42667	71.5	0.953333	43.5	77	1.02667
				6.2	2.2634	1.58887	31	0.264957	0.112903	1.6248	72	2.32258	29.5	0.951613	59.4	34	1.09677
				6.2	2.2928	2.77006	32	0.273504	0.171875	1.768	83	2.59375	29.5	0.921875	96.3	36	1.125
				6.2	2.32	3.99	34	0.290598	0.235294	1.1074	88	2.58824	31	0.911765	119	40	1.17647
B	WT	8.9	Fast	6.1	2.497	1.21605	22	0.231272	0	0	66.5	3.02273	35.5	1.61364	60.4	26	1.18182
				6.1	2.509	1.62009	24	0.252297	0	0	91	3.79167	45.5	1.89583	91.3	30.5	1.27083
				6.1	2.53	2.42915	26.5	0.278578	0	0	107	4.03774	52.5	1.98113	111.9	35	1.32075
				6.1	2.576	3.78727	28.5	0.299603	0	0	113	3.96491	52	1.82456	67.2	38.5	1.35088
				6.1	2.517	1.41015	30.5	0.320627	0	0	107.5	3.52459	52	1.70492	89.5	36	1.18033
				6	2.346	1.86713	54.5	0.572924	0	0	159	2.91743	77	1.41284	52.7	58.5	1.07339
				6	2.483	2.43399	57	0.599205	0	0	188.5	3.30702	85	1.49123	77.7	60.5	1.0614
C	WT	15.4	Fast	6.1	2.407	1.21951	26.5	0.184028	0.358491	4.4074	52.5	1.98113	34.5	1.30189	168.2	31	1.16981
				6.1	2.435	2.35393	29	0.201389	0.603448	10.9	78.5	2.7069	43	1.48276	269.4	41	1.41379
				6.1	2.396	1.0118	32.5	0.225694	0.415385	20.7	72	2.21538	44	1.35385	239.3	39.5	1.21538
				6	2.427	0.956739	81	0.5625	0	0	161	1.98765	105	1.2963	99.4	86	1.06173
				6	2.455	2.16396	82	0.569444	0	0	202	2.46341	109	1.32927	180.2	91.5	1.11585
D	WT	8.84	Fast	6.1	2.453	2.55017	11.5	0.195443	0	0	36.5	3.17391	20.5	1.78261	97.9	14.5	1.26087
				6.1	2.422	1.21187	12	0.2039	0	0	24	2	18	1.5	41	13.5	1.125
				6	2.403	2.34242	26	0.4419	0	0	77	2.96154	40.5	1.55769	74.5	29.5	1.13462
E	WT	9.2	Fast	6.1	2.415	1.55593	18	0.178218	0	0	57.5	3.19444	33	1.83333	78.8	22	1.22222
				6.1	2.449	3.11579	18.5	0.183168	0	0	82.5	4.45946	41.5	2.24324	103.7	25	1.35135
				6	2.377	0.934183	44.5	0.440594	0	0	95.5	2.14607	63.5	1.42697	39	47.5	1.06742
				6	2.392	1.57113	43.5	0.430693	0	0	148.5	3.41379	71.5	1.64368	71.1	50	1.14943
				6	2.429	3.31774	46.5	0.460396	0	0	172	3.69892	75	1.6129	71.3	53	1.13978
F	WT	11.35	Fast	6	2.314	0.915831	66	0.534413	0	0	175.5	2.65909	91.5	1.38636	42.8	72.5	1.09848
				6	2.35	2.53054	69.5	0.562753	0	0	221	3.17986	97.5	1.40288	58.4	76.5	1.10072
				6	2.383	4.01571	75	0.607287	0	0	242	3.22667	103.5	1.38	66.8	85	1.13333
				6.2	2.415	1.13065	21	0.17004	0	0	64	3.04762	38	1.80952	64.4	24.5	1.16667
				6.2	2.414	1.08878	22	0.178138	0	0	91.5	4.15909	43.5	1.97727	85.9	28	1.27273
				6.2	2.433	1.88442	22.5	0.182186	0	0	100.5	4.46667	48	2.13333	88.7	30	1.33333
G	WT	18.9	Fast	6.1	2.38	2.63044	19	0.205628	0.315789	135	31	1.63158	23.5	1.23684	175.2	20.5	1.07895
				6.1	2.399	3.44976	19.5	0.211039	0.461538	58.6	44.5	2.28205	27.5	1.41026	334.9	2.5	0.128205
				6	2.349	1.90889	37.5	0.405844	0.386667	114.9	84	2.24	51	1.36	266.5	41.5	1.10667
				6	2.379	3.12094	39	0.422078	0.5	1.6748	95	2.4359	57	1.46154	340.2	45.5	1.16667
H	WT	5.82	Slow	6.2	2.1132	2.0623	62	0.364706	0.104839	2.5142	136	2.19355	61.5	0.991935	49.1	66.5	1.07258
				6.2	2.3792	3.58309	67.5	0.397059	0.162963	2.1347	167.5	2.48148	68.5	1.01481	81.1	74.5	1.1037
				6.3	2.19795	1.72963	45	0.264706	0.133333	2.37	99	2.2	44	0.977778	57	50	1.11111
				6.3	2.2287	3.30012	47.5	0.279412	0.210526	1.6743	118.5	2.49474	47.5	1.21053	81.5	56	1.17895
I	KI, nonpulsatile	5.76	Slow	6.2	2.4105	1.36669	14.5	0.278846	0.172414	2.624	31	2.13793	14	0.965517	67	16	1.10345
				6.2	2.4543	3.1652	15	0.288462	0.2	2.405	40	2.66667	14	0.933333	113.8	18	1.2
				6	2.4053	1.14802	24	0.461538	0.0625	2.796	51.5	2.14583	21.5	0.895833	69.6	27	1.125
J	KI, nonpulsatile	17.65	Fast	6.1	2.318	1.57756	31.5	0.246094	0.396825	11.3	83	2.63492	42	1.33333	159.2	38	1.20635
				6.1	2.327	2.01666	32	0.25	0.4375	4.8727	89.5	2.79688	44.5	1.39062	168.9	40	1.25
				6.1	2.35	3.1154	33	0.257812	0.5	6.814	99.5	3.01515	47.5	1.43939	173.2	43	1.30303
				6	2.269	1.06904	61	0.476562	0.147541	1.9975	119	1.95082	66.5	1.09016	115.9	65	1.06557
				6	2.288	1.91537	57.5	0.449219	0.226087	4.6247	136	2.36522	66	1.14783	184.7	64.5	1.12174
				6	2.297	2.54464	56.5	0.441406	0.265487	8.7816	144	2.54867	67	1.18584	192.8	65.6	1.16106
				6	2.317	3.4837	60.5	0.472656	0.289256	1.6739	158	2.61157	73	1.20661	213.2	71.5	1.18182
K	KI, nonpulsatile	14.3	Fast	6.2	2.412	1.04734	24	0.244898	0.395833	6.8748	62	2.58333	32.5	1.35417	90.6	27.5	1.14583
				6.2	2.423	1.59329	24.5	0.25	0.5512	1.8271	84.5	3.44898	37	1.5102	107.7	31	1.26531
				6.1	2.439	1.28738	41	0.418367	0.317073	0.20977	121.5	2.96341	53	1.29268	137.4	47	1.14634
				6.1	2.51	3.46249	41.5	0.423469	0.385542	1.3971	133.5	3.21687	56	1.3494	141.9	50	1.20482
				6.1	2.485	2.34761	43	0.438776	0.267442	0.61486	122	2.83721	53.5	1.24419	146.9	48.5	1.12791
				6.1	2.455	1.19538	43.5	0.443878	0.206897	0.646931	103	2.36782	51	1.17241	110.5	47	1.08046
L	KI, nonpulsatile	12.8	Fast	6	2.417	3.37896	45	0.401786	0.222222	5.03	121	2.68889	52	1.15556	174.5	50	1.11111
				6	2.363	1.06929	45.5	0.40625	0.131868	11.9	85	1.86813	49	1.07692	136.4	47	1.03297
				6.1	2.393	1.18393	17	0.17	0.352941	0.2213	42	2.47059	22	1.29412	153.1	19	1.11765
M	KI, nonpulsatile	12.7	Fast	6	2.228	1.04308	34.5	0.415663	0.173913	17.4	65.5	1.89855	39	1.13043	85.9	37	1.07246
				6	2.25	1.90217	36.5	0.439759	0.246575	6.7024	92	2.52055	43.5	1.19178	136.5	41.5	1.13699
				6	2.288	3.71714	38.5	0.463855	0.311688	3.5126	102.5	2.66234	48.5	1.25974	148.5	46	1.19481
N	KI, nonpulsatile	3.93	Slow	6.1	2.465	1.27362	17.5	0.391937	0.1429	2.6379	27.5	1.57143	20	1.14286	35.9	18	1.02857
				6.1	2.518	3.1122	18	0.403135	0.0833333	2.7446	35.5	1.97222	18	1	56	19	1.05556
				6.2	2.402	1.26476	12.5	0.279955	0.16	0.7068	20	1.6	13	1.08	36	13.5	1.08
				6.2	2.432	2.4863	12.5	0.279955	0.28	1.7459	27.5	2.2	13.5	1.08	71.6	15.5	1.24
				6.2	2.455	3.49916	13	0.291153	0.307692	2.5039	33.5	2.57692	15	1.15385	103.1	16.5	1.26923
O	KI, nonpulsatile	10.19	Fast	6.2	2.489	3.10688	50	0.520833	0.24	7.305	139	2.78	59.5	1.19	126.3	54.5	1.09
				6	2.562	2.72654	25.0074	0.260493	0.512279	0.44036	78	3.11908	36.442	1.45725	123.1	36	1.43958
				6	2.52	1.1236	36.7755	0.383078	0.128468	2.4409	73.5	1.99861	40.5	1.10128	78.8	37.5	1.0197
P	KI, nonpulsatile	17.35	Fast	6.2	2.345	2.31239	21	0.214286	0.261905	3.3191	35.5	1.69048	25.5	1.21429	80.9	23	1.09524
				6.2	2.36	2.96684	22	0.22449	9	0.13448	57.5	2.61364	30	1.36364	138.1	25.5	1.15909
				6.2	2.38	3.83944	23	0.234694	11.5	0.11532	71.5	3.1087	33.5	1.45652	159	28.5	1.23913
				6	2.261	0.996114	46	0.469388	10	20.8	115	2.5	53	1.15217	135.7	50	1.08696
				6	2.28	1.87668	49	0.5	13	14.3	136	2.77551	58	1.18367	195.6	56	1.14286
				6	2.322	3.79973	49	0.5	16.6	7.957	138.5	2.82653	61.5	1.2551	198.2	60.5	1.23469
Q	KI, pulsatile	6.06	Slow	6	2.443	2.69021	26	0.5	0.153846	2.615	69.5	2.67308	24	0.923077	121.6	29	1.11538
				6.2	2.4402	1.61996	44	0.494382	0.102273	2.4643	86.5	1.96591	38.5	0.875	82.4	46.5	1.05682
				6.2	2.4814	3.95	44.5	0.5	0.168539	2.4793	102	2.29213	38.5	0.865169	125.5	49	1.10112
				6.2	2.4606	2.99707	45	0.505618	0.255556	2.4564	104.5	2.32222	39.5	0.877778	153.5	53	1.17778
				6.2	2.391	1.03528	45	0.505618	0.122222	2.5465	92	2.04444	39.5	0.877778	99.8	48	1.06667
				6.5	2.4224	1.22858	17.5	0.196629	0.114286	2.4014	33.5	1.91429	15	0.857143	95.9	19	1.08571
				6.5	2.40275	1.96266	19	0.213483	0.131579	1.337	36	1.89474	15.5	0.815789	122.6	20.5	1.07895
R	KI, pulsatile	6.09	Slow	6.2	2.1058	1.44034	52	0.477064	0.0769231	2.1842	100.5	1.93269	46.5	0.894231	81.3	55	1.05769
				6.2	2.1483	2.99645	53	0.486239	0.150943	2.5698	123	2.32075	48	0.90566	138.4	58	1.09434
				6.3	2.201	1.33517	37	0.33945	0.121622	2.553	75	2.02703	33	0.891892	79.4	13	0.351351
				6.3	2.219	2.02299	39.5	0.362385	0.189873	2.0403	97	2.4557	35.5	0.898734	158	45	1.13924
				6.5	2.2218	1.13802	25.5	0.233945	0.117647	2.8505	48.5	1.90196	23.5	0.921569	77.3	28	1.09804
				6.5	2.2469	2.28059	26.5	0.243119	0.245283	2.493	61.5	2.32075	25	0.943396	122.6	31	1.16981
				6.5	2.2728	3.47277	26.5	0.243119	0.377358	2.4291	71.5	2.69811	26.5	1	160.7	34	1.28302
S	KI, pulsatile	6.82	Slow	6	2.18	4.05728	56.5	0.543269	0.115044	2.815	119	2.10619	49.5	0.876106	181.1	60.5	1.0708
				6.1	2.144	1.37116	56	0.538462	0.0714286	2.6585	107	1.91071	50	0.892857	83.5	58	1.03571
				6.3	2.27	1.17	34.5	0.331731	0.115942	2.742	64	1.85507	29.5	0.855072	96.4	36.5	1.05797

## Sheet: 3A
Figure 3A. Pulsatile KI
Time (s)	Sarcomere length (μM)		Time (s)	Force (μN)
0	2.383		0	44.5
0.004	2.383		0.001	44.5
0.008	2.383		0.002	44.5
0.013	2.383		0.003	44.5
0.017	2.383		0.004	44.5
0.021	2.383		0.005	44.5
0.025	2.383		0.006	44.5
0.029	2.383		0.007	44.5
0.033	2.383		0.008	44.5
0.038	2.383		0.009	44.5
0.042	2.383		0.01	44.5
0.046	2.383		0.011	44.5
0.05	2.383		0.012	44.5
0.054	2.383		0.013	44
0.059	2.383		0.014	44.5
0.063	2.382		0.015	44
0.067	2.383		0.016	44.5
0.071	2.383		0.017	44.5
0.075	2.383		0.018	44.5
0.079	2.383		0.019	44.5
0.084	2.383		0.02	44.5
0.088	2.383		0.021	44.5
0.092	2.383		0.022	44.5
0.096	2.382		0.023	44.5
0.1	2.382		0.024	44.5
0.104	2.382		0.025	44.5
0.109	2.383		0.026	44.5
0.113	2.383		0.027	44.5
0.117	2.382		0.028	44
0.121	2.382		0.029	44.5
0.125	2.382		0.03	44.5
0.129	2.382		0.031	44.5
0.134	2.383		0.032	43.5
0.138	2.382		0.033	44.5
0.142	2.382		0.034	44.5
0.146	2.382		0.035	44
0.15	2.382		0.036	44.5
0.155	2.383		0.037	44.5
0.159	2.382		0.038	44.5
0.163	2.382		0.039	44.5
0.167	2.382		0.04	44.5
0.171	2.382		0.041	45
0.175	2.382		0.042	44.5
0.18	2.382		0.043	44.5
0.184	2.382		0.044	44.5
0.188	2.383		0.045	44.5
0.192	2.382		0.046	44.5
0.196	2.382		0.047	44.5
0.201	2.382		0.048	44.5
0.205	2.382		0.049	44.5
0.209	2.382		0.05	44.5
0.213	2.382		0.051	44.5
0.217	2.382		0.052	44
0.221	2.382		0.053	44.5
0.226	2.382		0.054	44.5
0.23	2.382		0.055	44.5
0.234	2.382		0.056	44.5
0.238	2.382		0.057	44.5
0.242	2.382		0.058	44.5
0.246	2.382		0.059	44.5
0.251	2.382		0.06	44.5
0.255	2.382		0.061	44.5
0.259	2.382		0.062	44
0.263	2.382		0.063	44.5
0.267	2.382		0.064	44.5
0.272	2.383		0.065	44.5
0.276	2.382		0.066	44.5
0.28	2.382		0.067	44.5
0.284	2.382		0.068	44.5
0.288	2.382		0.069	44
0.292	2.382		0.07	44.5
0.297	2.382		0.071	44.5
0.301	2.382		0.072	45
0.305	2.382		0.073	44.5
0.309	2.382		0.074	44.5
0.313	2.382		0.075	44.5
0.317	2.382		0.076	44.5
0.322	2.382		0.077	44
0.326	2.382		0.078	44.5
0.33	2.382		0.079	44.5
0.334	2.383		0.08	44.5
0.338	2.382		0.081	44.5
0.343	2.382		0.082	44
0.347	2.383		0.083	44.5
0.351	2.383		0.084	44.5
0.355	2.383		0.085	44.5
0.359	2.383		0.086	44
0.363	2.383		0.087	44.5
0.368	2.383		0.088	44.5
0.372	2.383		0.089	44.5
0.376	2.382		0.09	44.5
0.38	2.382		0.091	44.5
0.384	2.382		0.092	44.5
0.388	2.383		0.093	44.5
0.393	2.382		0.094	44.5
0.397	2.383		0.095	44.5
0.401	2.383		0.096	44.5
0.405	2.383		0.097	44.5
0.409	2.383		0.098	44.5
0.414	2.383		0.099	44.5
0.418	2.383		0.1	44.5
0.422	2.383		0.101	44.5
0.426	2.382		0.102	44.5
0.43	2.383		0.103	45
0.434	2.383		0.104	44.5
0.439	2.383		0.105	44.5
0.443	2.383		0.106	44.5
0.447	2.383		0.107	44.5
0.451	2.383		0.108	44.5
0.455	2.383		0.109	44.5
0.46	2.383		0.11	44.5
0.464	2.383		0.111	44.5
0.468	2.383		0.112	44.5
0.472	2.383		0.113	44.5
0.476	2.383		0.114	44
0.48	2.383		0.115	44.5
0.485	2.383		0.116	44.5
0.489	2.383		0.117	44.5
0.493	2.383		0.118	44.5
0.497	2.383		0.119	44
0.501	2.383		0.12	44.5
0.505	2.383		0.121	44.5
0.51	2.383		0.122	44.5
0.514	2.384		0.123	44.5
0.518	2.384		0.124	44.5
0.522	2.383		0.125	44.5
0.526	2.383		0.126	45
0.531	2.384		0.127	44.5
0.535	2.384		0.128	44.5
0.539	2.384		0.129	44
0.543	2.384		0.13	44.5
0.547	2.384		0.131	44.5
0.551	2.384		0.132	44.5
0.556	2.384		0.133	44.5
0.56	2.384		0.134	44.5
0.564	2.384		0.135	44.5
0.568	2.384		0.136	44.5
0.572	2.384		0.137	44.5
0.576	2.384		0.138	44.5
0.581	2.384		0.139	44.5
0.585	2.384		0.14	44.5
0.589	2.384		0.141	44.5
0.593	2.384		0.142	44.5
0.597	2.384		0.143	44.5
0.601	2.385		0.144	44.5
0.606	2.384		0.145	44.5
0.61	2.385		0.146	44.5
0.614	2.385		0.147	44.5
0.618	2.385		0.148	44.5
0.622	2.385		0.149	44
0.627	2.384		0.15	44.5
0.631	2.385		0.151	44.5
0.635	2.385		0.152	44.5
0.639	2.385		0.153	44.5
0.643	2.385		0.154	44.5
0.647	2.385		0.155	44.5
0.652	2.385		0.156	45
0.656	2.385		0.157	44.5
0.66	2.385		0.158	44.5
0.664	2.385		0.159	44.5
0.668	2.386		0.16	45
0.672	2.385		0.161	45
0.677	2.385		0.162	44.5
0.681	2.385		0.163	44.5
0.685	2.385		0.164	44.5
0.689	2.385		0.165	44.5
0.693	2.385		0.166	44.5
0.698	2.385		0.167	44.5
0.702	2.385		0.168	44.5
0.706	2.386		0.169	44.5
0.71	2.386		0.17	44.5
0.714	2.385		0.171	44.5
0.718	2.386		0.172	44.5
0.723	2.385		0.173	44.5
0.727	2.386		0.174	44.5
0.731	2.386		0.175	44.5
0.735	2.386		0.176	44.5
0.739	2.386		0.177	44.5
0.744	2.386		0.178	44.5
0.748	2.386		0.179	44.5
0.752	2.386		0.18	44.5
0.756	2.386		0.181	44.5
0.76	2.386		0.182	44
0.764	2.387		0.183	44
0.769	2.386		0.184	44.5
0.773	2.387		0.185	44.5
0.777	2.386		0.186	44
0.781	2.386		0.187	43.5
0.785	2.387		0.188	45
0.789	2.386		0.189	44.5
0.794	2.386		0.19	44.5
0.798	2.387		0.191	44.5
0.802	2.386		0.192	45
0.806	2.387		0.193	44.5
0.81	2.387		0.194	44.5
0.815	2.387		0.195	44.5
0.819	2.387		0.196	44.5
0.823	2.387		0.197	44.5
0.827	2.387		0.198	44.5
0.831	2.387		0.199	44.5
0.835	2.387		0.2	44.5
0.84	2.387		0.201	44.5
0.844	2.387		0.202	44.5
0.848	2.387		0.203	44
0.852	2.387		0.204	44
0.856	2.388		0.205	44.5
0.86	2.387		0.206	44.5
0.865	2.388		0.207	44.5
0.869	2.387		0.208	44.5
0.873	2.387		0.209	44.5
0.877	2.388		0.21	44.5
0.881	2.388		0.211	44.5
0.886	2.388		0.212	44.5
0.89	2.388		0.213	44.5
0.894	2.388		0.214	44.5
0.898	2.388		0.215	44.5
0.902	2.388		0.216	44.5
0.906	2.388		0.217	44.5
0.911	2.388		0.218	44.5
0.915	2.388		0.219	44.5
0.919	2.388		0.22	44.5
0.923	2.388		0.221	44.5
0.927	2.388		0.222	44.5
0.931	2.388		0.223	44.5
0.936	2.388		0.224	44.5
0.94	2.388		0.225	44.5
0.944	2.388		0.226	44.5
0.948	2.388		0.227	44.5
0.952	2.389		0.228	44.5
0.957	2.388		0.229	44.5
0.961	2.388		0.23	44.5
0.965	2.389		0.231	44.5
0.969	2.389		0.232	44
0.973	2.389		0.233	44.5
0.977	2.389		0.234	44.5
0.982	2.389		0.235	44.5
0.986	2.389		0.236	44.5
0.99	2.389		0.237	44.5
0.994	2.389		0.238	44.5
0.998	2.389		0.239	44.5
1.002	2.389		0.24	44.5
1.007	2.389		0.241	44.5
1.011	2.389		0.242	44.5
1.015	2.389		0.243	44.5
1.019	2.389		0.244	44.5
1.023	2.389		0.245	44.5
1.028	2.389		0.246	44.5
1.032	2.389		0.247	44.5
1.036	2.39		0.248	44.5
1.04	2.39		0.249	44
1.044	2.389		0.25	45
1.048	2.39		0.251	44.5
1.053	2.39		0.252	44.5
1.057	2.39		0.253	44
1.061	2.39		0.254	44.5
1.065	2.39		0.255	45
1.069	2.389		0.256	44.5
1.073	2.39		0.257	44.5
1.078	2.39		0.258	44.5
1.082	2.39		0.259	44.5
1.086	2.39		0.26	44.5
1.09	2.39		0.261	44.5
1.094	2.39		0.262	44.5
1.099	2.39		0.263	44.5
1.103	2.39		0.264	44.5
1.107	2.39		0.265	44
1.111	2.39		0.266	44.5
1.115	2.39		0.267	45
1.119	2.39		0.268	44.5
1.124	2.391		0.269	44.5
1.128	2.39		0.27	44.5
1.132	2.391		0.271	44.5
1.136	2.39		0.272	44.5
1.14	2.391		0.273	44.5
1.145	2.391		0.274	44.5
1.149	2.39		0.275	44.5
1.153	2.391		0.276	44.5
1.157	2.391		0.277	44.5
1.161	2.39		0.278	44.5
1.165	2.391		0.279	44.5
1.17	2.391		0.28	44.5
1.174	2.391		0.281	44.5
1.178	2.391		0.282	44.5
1.182	2.391		0.283	44.5
1.186	2.391		0.284	44.5
1.19	2.391		0.285	44.5
1.195	2.391		0.286	44.5
1.199	2.391		0.287	44.5
1.203	2.392		0.288	44.5
1.207	2.391		0.289	44.5
1.211	2.391		0.29	44.5
1.215	2.391		0.291	44.5
1.22	2.391		0.292	44.5
1.224	2.392		0.293	44.5
1.228	2.391		0.294	44.5
1.232	2.392		0.295	44.5
1.236	2.392		0.296	44.5
1.241	2.391		0.297	44.5
1.245	2.391		0.298	44.5
1.249	2.391		0.299	44.5
1.253	2.392		0.3	44.5
1.257	2.391		0.301	44.5
1.261	2.391		0.302	44.5
1.266	2.391		0.303	44.5
1.27	2.392		0.304	44.5
1.274	2.392		0.305	44.5
1.278	2.391		0.306	44.5
1.282	2.392		0.307	44.5
1.286	2.392		0.308	44.5
1.291	2.392		0.309	44.5
1.295	2.392		0.31	44.5
1.299	2.392		0.311	44.5
1.303	2.391		0.312	45
1.307	2.392		0.313	44.5
1.312	2.392		0.314	44.5
1.316	2.392		0.315	44.5
1.32	2.392		0.316	44.5
1.324	2.392		0.317	44.5
1.328	2.392		0.318	44.5
1.332	2.392		0.319	44.5
1.337	2.392		0.32	44.5
1.341	2.392		0.321	44.5
1.345	2.392		0.322	44.5
1.349	2.392		0.323	44.5
1.353	2.392		0.324	44.5
1.357	2.393		0.325	44.5
1.362	2.392		0.326	44.5
1.366	2.392		0.327	44.5
1.37	2.392		0.328	44.5
1.374	2.392		0.329	44.5
1.378	2.392		0.33	44.5
1.383	2.392		0.331	44.5
1.387	2.392		0.332	44.5
1.391	2.392		0.333	44.5
1.395	2.392		0.334	45
1.399	2.392		0.335	44.5
1.403	2.393		0.336	44
1.408	2.392		0.337	44.5
1.412	2.392		0.338	44.5
1.416	2.392		0.339	44.5
1.42	2.392		0.34	44.5
1.424	2.393		0.341	44.5
1.429	2.392		0.342	44.5
1.433	2.392		0.343	44.5
1.437	2.393		0.344	44.5
1.441	2.393		0.345	44.5
1.445	2.393		0.346	44.5
1.449	2.393		0.347	44.5
1.454	2.392		0.348	44.5
1.458	2.392		0.349	44.5
1.462	2.392		0.35	44.5
1.466	2.393		0.351	45
1.47	2.393		0.352	44.5
1.474	2.393		0.353	44
1.479	2.393		0.354	44.5
1.483	2.392		0.355	44.5
1.487	2.393		0.356	44.5
1.491	2.392		0.357	44.5
1.495	2.393		0.358	44.5
1.499	2.393		0.359	44.5
1.504	2.393		0.36	44.5
1.508	2.393		0.361	44.5
1.512	2.393		0.362	45
1.516	2.392		0.363	44.5
1.52	2.393		0.364	44.5
1.525	2.393		0.365	44.5
1.529	2.393		0.366	44.5
1.533	2.393		0.367	44.5
1.537	2.392		0.368	44.5
1.541	2.393		0.369	44.5
1.545	2.393		0.37	44.5
1.55	2.393		0.371	44.5
1.554	2.392		0.372	44.5
1.558	2.393		0.373	44.5
1.562	2.393		0.374	44.5
1.566	2.393		0.375	44.5
1.57	2.393		0.376	44.5
1.575	2.393		0.377	44.5
1.579	2.393		0.378	44.5
1.583	2.392		0.379	44.5
1.587	2.392		0.38	44.5
1.591	2.392		0.381	44.5
1.596	2.392		0.382	44.5
1.6	2.392		0.383	44.5
1.604	2.392		0.384	44.5
1.608	2.392		0.385	44
1.612	2.392		0.386	44.5
1.616	2.392		0.387	44.5
1.621	2.392		0.388	44.5
1.625	2.392		0.389	44.5
1.629	2.392		0.39	44.5
1.633	2.392		0.391	44.5
1.637	2.392		0.392	44.5
1.642	2.392		0.393	44.5
1.646	2.392		0.394	44.5
1.65	2.391		0.395	44.5
1.654	2.392		0.396	44.5
1.658	2.392		0.397	44.5
1.662	2.392		0.398	44.5
1.667	2.392		0.399	44.5
1.671	2.391		0.4	44.5
1.675	2.392		0.401	44.5
1.679	2.392		0.402	44.5
1.683	2.392		0.403	44.5
1.687	2.392		0.404	44.5
1.692	2.392		0.405	45
1.696	2.392		0.406	44.5
1.7	2.392		0.407	44.5
1.704	2.392		0.408	44.5
1.708	2.392		0.409	45
1.713	2.392		0.41	45
1.717	2.392		0.411	44.5
1.721	2.392		0.412	44.5
1.725	2.391		0.413	44.5
1.729	2.391		0.414	44.5
1.733	2.391		0.415	44.5
1.738	2.391		0.416	44.5
1.742	2.391		0.417	44.5
1.746	2.392		0.418	45
1.75	2.391		0.419	44
1.754	2.391		0.42	44.5
1.758	2.391		0.421	45
1.763	2.392		0.422	44.5
1.767	2.391		0.423	44.5
1.771	2.391		0.424	44.5
1.775	2.392		0.425	44.5
1.779	2.391		0.426	44.5
1.784	2.391		0.427	44.5
1.788	2.391		0.428	44.5
1.792	2.391		0.429	44.5
1.796	2.391		0.43	44.5
1.8	2.391		0.431	44.5
1.804	2.391		0.432	45
1.809	2.391		0.433	44.5
1.813	2.391		0.434	44.5
1.817	2.391		0.435	44.5
1.821	2.391		0.436	44.5
1.825	2.391		0.437	44.5
1.83	2.39		0.438	45
1.834	2.391		0.439	44.5
1.838	2.391		0.44	44.5
1.842	2.39		0.441	44.5
1.846	2.391		0.442	44.5
1.85	2.39		0.443	44.5
1.855	2.39		0.444	44.5
1.859	2.39		0.445	44.5
1.863	2.39		0.446	44.5
1.867	2.391		0.447	44.5
1.871	2.39		0.448	44.5
1.875	2.39		0.449	44.5
1.88	2.39		0.45	44.5
1.884	2.39		0.451	44.5
1.888	2.39		0.452	44.5
1.892	2.39		0.453	44.5
1.896	2.39		0.454	44.5
1.9	2.39		0.455	44.5
1.905	2.39		0.456	44.5
1.909	2.39		0.457	44.5
1.913	2.389		0.458	44.5
1.917	2.39		0.459	44.5
1.921	2.39		0.46	44.5
1.926	2.389		0.461	44.5
1.93	2.389		0.462	44.5
1.934	2.389		0.463	45
1.938	2.389		0.464	44.5
1.942	2.389		0.465	44.5
1.946	2.389		0.466	44.5
1.951	2.389		0.467	45
1.955	2.389		0.468	44.5
1.959	2.389		0.469	44.5
1.963	2.388		0.47	44
1.967	2.389		0.471	44.5
1.971	2.389		0.472	44.5
1.976	2.389		0.473	44.5
1.98	2.389		0.474	44
1.984	2.389		0.475	44.5
1.988	2.388		0.476	45
1.992	2.389		0.477	45
1.997	2.388		0.478	44.5
2.001	2.388		0.479	44.5
2.005	2.388		0.48	44.5
2.009	2.388		0.481	44.5
2.013	2.388		0.482	44.5
2.017	2.388		0.483	44.5
2.022	2.388		0.484	44.5
2.026	2.388		0.485	44.5
2.03	2.388		0.486	44.5
2.034	2.388		0.487	44.5
2.038	2.388		0.488	44.5
2.042	2.388		0.489	44.5
2.047	2.388		0.49	44.5
2.051	2.388		0.491	44.5
2.055	2.388		0.492	44.5
2.059	2.387		0.493	44.5
2.063	2.387		0.494	45
2.068	2.387		0.495	44.5
2.072	2.388		0.496	44.5
2.076	2.388		0.497	44.5
2.08	2.387		0.498	44.5
2.084	2.387		0.499	44.5
2.088	2.387		0.5	44.5
2.093	2.387		0.501	44.5
2.097	2.387		0.502	44.5
2.101	2.387		0.503	44.5
2.105	2.387		0.504	44.5
2.109	2.387		0.505	44.5
2.114	2.387		0.506	45
2.118	2.387		0.507	44.5
2.122	2.387		0.508	44.5
2.126	2.386		0.509	44.5
2.13	2.387		0.51	44.5
2.134	2.386		0.511	44.5
2.139	2.386		0.512	44.5
2.143	2.386		0.513	44.5
2.147	2.386		0.514	44.5
2.151	2.386		0.515	44.5
2.155	2.386		0.516	44.5
2.159	2.386		0.517	44.5
2.164	2.386		0.518	44.5
2.168	2.386		0.519	44.5
2.172	2.386		0.52	44.5
2.176	2.386		0.521	45
2.18	2.386		0.522	44.5
2.185	2.386		0.523	44.5
2.189	2.386		0.524	44.5
2.193	2.385		0.525	45
2.197	2.386		0.526	44.5
2.201	2.385		0.527	44.5
2.205	2.385		0.528	44.5
2.21	2.385		0.529	44.5
2.214	2.385		0.53	44.5
2.218	2.385		0.531	45
2.222	2.385		0.532	44
2.226	2.385		0.533	45
2.23	2.385		0.534	44.5
2.235	2.385		0.535	44.5
2.239	2.385		0.536	44.5
2.243	2.385		0.537	45
2.247	2.385		0.538	44.5
2.251	2.385		0.539	44.5
2.255	2.385		0.54	44.5
2.26	2.384		0.541	44.5
2.264	2.385		0.542	44.5
2.268	2.384		0.543	45
2.272	2.385		0.544	44.5
2.276	2.384		0.545	44.5
2.281	2.384		0.546	44.5
2.285	2.384		0.547	44.5
2.289	2.384		0.548	44.5
2.293	2.384		0.549	44.5
2.297	2.384		0.55	44.5
2.301	2.384		0.551	44.5
2.306	2.384		0.552	45
2.31	2.384		0.553	44.5
2.314	2.384		0.554	44.5
2.318	2.384		0.555	44.5
2.322	2.384		0.556	45
2.327	2.384		0.557	44.5
2.331	2.384		0.558	44.5
2.335	2.384		0.559	45
2.339	2.384		0.56	44.5
2.343	2.384		0.561	44.5
2.347	2.384		0.562	44.5
2.352	2.384		0.563	44.5
2.356	2.383		0.564	44.5
2.36	2.383		0.565	44.5
2.364	2.384		0.566	44.5
2.368	2.383		0.567	44.5
2.372	2.384		0.568	44.5
2.377	2.383		0.569	44.5
2.381	2.384		0.57	44.5
2.385	2.383		0.571	44.5
2.389	2.383		0.572	45
2.393	2.384		0.573	44.5
2.398	2.383		0.574	44.5
2.402	2.383		0.575	44.5
2.406	2.383		0.576	45
2.41	2.383		0.577	44.5
2.414	2.383		0.578	44.5
2.418	2.383		0.579	45
2.423	2.383		0.58	44.5
2.427	2.383		0.581	45
2.431	2.383		0.582	44.5
2.435	2.383		0.583	44.5
2.439	2.382		0.584	44.5
2.443	2.383		0.585	44.5
2.448	2.383		0.586	44.5
2.452	2.383		0.587	44.5
2.456	2.382		0.588	44.5
2.46	2.382		0.589	44.5
2.464	2.382		0.59	44.5
2.469	2.383		0.591	44.5
2.473	2.382		0.592	44.5
2.477	2.383		0.593	44.5
2.481	2.382		0.594	44.5
2.485	2.382		0.595	44.5
2.489	2.382		0.596	44.5
2.494	2.382		0.597	44.5
2.498	2.382		0.598	44.5
2.502	2.382		0.599	44.5
2.506	2.382		0.6	44.5
2.51	2.382		0.601	44.5
2.514	2.382		0.602	44.5
2.519	2.382		0.603	44.5
2.523	2.382		0.604	44.5
2.527	2.382		0.605	44.5
2.531	2.382		0.606	44.5
2.535	2.382		0.607	44.5
2.54	2.382		0.608	44.5
2.544	2.382		0.609	44.5
2.548	2.382		0.61	44.5
2.552	2.382		0.611	45
2.556	2.382		0.612	44.5
2.56	2.382		0.613	44.5
2.565	2.382		0.614	44.5
2.569	2.382		0.615	44.5
2.573	2.382		0.616	44.5
2.577	2.382		0.617	44.5
2.581	2.382		0.618	44.5
2.585	2.382		0.619	44.5
2.59	2.382		0.62	44.5
2.594	2.382		0.621	44.5
2.598	2.382		0.622	44.5
2.602	2.382		0.623	44.5
2.606	2.382		0.624	44.5
2.611	2.382		0.625	44.5
2.615	2.382		0.626	44.5
2.619	2.381		0.627	45
2.623	2.382		0.628	44.5
2.627	2.381		0.629	44
2.631	2.382		0.63	45
2.636	2.381		0.631	44.5
2.64	2.381		0.632	44.5
2.644	2.381		0.633	45
2.648	2.381		0.634	44.5
2.652	2.382		0.635	44.5
2.656	2.381		0.636	44.5
2.661	2.381		0.637	44.5
2.665	2.382		0.638	44.5
2.669	2.381		0.639	45
2.673	2.381		0.64	44.5
2.677	2.381		0.641	45
2.682	2.381		0.642	44.5
2.686	2.382		0.643	45
2.69	2.381		0.644	44.5
2.694	2.381		0.645	45
2.698	2.382		0.646	44.5
2.702	2.381		0.647	45
2.707	2.381		0.648	45
2.711	2.382		0.649	44.5
2.715	2.381		0.65	44.5
2.719	2.382		0.651	44.5
2.723	2.381		0.652	44.5
2.727	2.381		0.653	44.5
2.732	2.381		0.654	44.5
2.736	2.381		0.655	44.5
2.74	2.382		0.656	44.5
2.744	2.382		0.657	44.5
2.748	2.381		0.658	44.5
2.753	2.382		0.659	44.5
2.757	2.382		0.66	44.5
2.761	2.382		0.661	44.5
2.765	2.381		0.662	44.5
2.769	2.381		0.663	44.5
2.773	2.382		0.664	44.5
2.778	2.381		0.665	44
2.782	2.381		0.666	44.5
2.786	2.381		0.667	44.5
2.79	2.381		0.668	45
2.794	2.382		0.669	44.5
2.799	2.382		0.67	44.5
2.803	2.382		0.671	44.5
2.807	2.382		0.672	45
2.811	2.382		0.673	44.5
2.815	2.381		0.674	44.5
2.819	2.382		0.675	44.5
2.824	2.382		0.676	45
2.828	2.382		0.677	44.5
2.832	2.382		0.678	45
2.836	2.382		0.679	44.5
2.84	2.382		0.68	45
2.844	2.382		0.681	44.5
2.849	2.382		0.682	44.5
2.853	2.382		0.683	44.5
2.857	2.382		0.684	44.5
2.861	2.382		0.685	44.5
2.865	2.381		0.686	44.5
2.869	2.382		0.687	44.5
2.874	2.382		0.688	45
2.878	2.382		0.689	44.5
2.882	2.382		0.69	44.5
2.886	2.382		0.691	44.5
2.89	2.382		0.692	44
2.895	2.382		0.693	45
2.899	2.382		0.694	44.5
2.903	2.382		0.695	44.5
2.907	2.382		0.696	44.5
2.911	2.383		0.697	44.5
2.915	2.382		0.698	44.5
2.92	2.382		0.699	44.5
2.924	2.382		0.7	44.5
2.928	2.383		0.701	44.5
2.932	2.383		0.702	44.5
2.936	2.382		0.703	44.5
2.94	2.382		0.704	44.5
2.945	2.382		0.705	44.5
2.949	2.383		0.706	44.5
2.953	2.383		0.707	45
2.957	2.382		0.708	44.5
2.961	2.383		0.709	44.5
2.966	2.382		0.71	45
2.97	2.383		0.711	44.5
2.974	2.383		0.712	44.5
2.978	2.383		0.713	44.5
2.982	2.383		0.714	45
2.986	2.382		0.715	44.5
2.991	2.383		0.716	44.5
2.995	2.383		0.717	44.5
2.999	2.383		0.718	44.5
3.003	2.383		0.719	44.5
3.007	2.383		0.72	44.5
3.012	2.383		0.721	44.5
3.016	2.383		0.722	44.5
3.02	2.383		0.723	45
3.024	2.383		0.724	44.5
3.028	2.383		0.725	44.5
3.032	2.383		0.726	44.5
3.037	2.383		0.727	45
3.041	2.384		0.728	44.5
3.045	2.383		0.729	44.5
3.049	2.384		0.73	44.5
3.053	2.384		0.731	44.5
3.057	2.384		0.732	44.5
3.062	2.384		0.733	44.5
3.066	2.384		0.734	44.5
3.07	2.384		0.735	44.5
3.074	2.384		0.736	44.5
3.078	2.384		0.737	44.5
3.083	2.384		0.738	45
3.087	2.384		0.739	45
3.091	2.384		0.74	44.5
3.095	2.384		0.741	44.5
3.099	2.384		0.742	44.5
3.103	2.384		0.743	44.5
3.108	2.384		0.744	44.5
3.112	2.384		0.745	44
3.116	2.384		0.746	44.5
3.12	2.385		0.747	44.5
3.124	2.384		0.748	45
3.128	2.384		0.749	44.5
3.133	2.384		0.75	44.5
3.137	2.385		0.751	44.5
3.141	2.385		0.752	44.5
3.145	2.385		0.753	44.5
3.149	2.385		0.754	44.5
3.153	2.385		0.755	44.5
3.158	2.385		0.756	44.5
3.162	2.385		0.757	45
3.166	2.385		0.758	44.5
3.17	2.385		0.759	44.5
3.174	2.385		0.76	45
3.179	2.385		0.761	44.5
3.183	2.385		0.762	44.5
3.187	2.385		0.763	44.5
3.191	2.386		0.764	44.5
3.195	2.386		0.765	44.5
3.199	2.385		0.766	44.5
3.204	2.386		0.767	44.5
3.208	2.386		0.768	44.5
3.212	2.386		0.769	44.5
3.216	2.386		0.77	44.5
3.22	2.386		0.771	44.5
3.225	2.386		0.772	44.5
3.229	2.386		0.773	44.5
3.233	2.386		0.774	44.5
3.237	2.386		0.775	44.5
3.241	2.386		0.776	44.5
3.245	2.386		0.777	44.5
3.25	2.386		0.778	44.5
3.254	2.387		0.779	44.5
3.258	2.387		0.78	44.5
3.262	2.386		0.781	45
3.266	2.387		0.782	44.5
3.27	2.387		0.783	45
3.275	2.387		0.784	44.5
3.279	2.387		0.785	44.5
3.283	2.387		0.786	44.5
3.287	2.387		0.787	44.5
3.291	2.387		0.788	45
3.296	2.387		0.789	44
3.3	2.387		0.79	45
3.304	2.387		0.791	44.5
3.308	2.387		0.792	45
3.312	2.388		0.793	44.5
3.316	2.387		0.794	44.5
3.321	2.388		0.795	44.5
3.325	2.387		0.796	44.5
3.329	2.388		0.797	44.5
3.333	2.388		0.798	44.5
3.337	2.388		0.799	45
3.341	2.388		0.8	44.5
3.346	2.388		0.801	44.5
3.35	2.388		0.802	44.5
3.354	2.388		0.803	44.5
3.358	2.389		0.804	44.5
3.362	2.388		0.805	44.5
3.367	2.389		0.806	44.5
3.371	2.389		0.807	44.5
3.375	2.389		0.808	44.5
3.379	2.389		0.809	44.5
3.383	2.389		0.81	44.5
3.387	2.389		0.811	44.5
3.392	2.389		0.812	44.5
3.396	2.389		0.813	44.5
3.4	2.389		0.814	45
3.404	2.389		0.815	44.5
3.408	2.389		0.816	44.5
3.412	2.39		0.817	44.5
3.417	2.389		0.818	44
3.421	2.39		0.819	44.5
3.425	2.389		0.82	44.5
3.429	2.389		0.821	44.5
3.433	2.389		0.822	44.5
3.438	2.39		0.823	45
3.442	2.39		0.824	45
3.446	2.39		0.825	44.5
3.45	2.39		0.826	44.5
3.454	2.389		0.827	44.5
3.458	2.39		0.828	44.5
3.463	2.39		0.829	44.5
3.467	2.391		0.83	44.5
3.471	2.39		0.831	44.5
3.475	2.39		0.832	44.5
3.479	2.39		0.833	44.5
3.484	2.39		0.834	44
3.488	2.39		0.835	44.5
3.492	2.391		0.836	44.5
3.496	2.391		0.837	44.5
3.5	2.39		0.838	44.5
3.504	2.391		0.839	44.5
3.509	2.391		0.84	44.5
3.513	2.391		0.841	44.5
3.517	2.391		0.842	44.5
3.521	2.391		0.843	45
3.525	2.391		0.844	44.5
3.529	2.391		0.845	44.5
3.534	2.391		0.846	44
3.538	2.392		0.847	45
3.542	2.392		0.848	44.5
3.546	2.392		0.849	44.5
3.55	2.391		0.85	44.5
3.555	2.392		0.851	44.5
3.559	2.392		0.852	44.5
3.563	2.391		0.853	44.5
3.567	2.392		0.854	44.5
3.571	2.392		0.855	45
3.575	2.392		0.856	44.5
3.58	2.392		0.857	44.5
3.584	2.392		0.858	45
3.588	2.392		0.859	44.5
3.592	2.392		0.86	44.5
3.596	2.392		0.861	44.5
3.6	2.392		0.862	44.5
3.605	2.393		0.863	44.5
3.609	2.393		0.864	44.5
3.613	2.392		0.865	44.5
3.617	2.393		0.866	44.5
3.621	2.393		0.867	44.5
3.625	2.392		0.868	45
3.63	2.393		0.869	44.5
3.634	2.393		0.87	44
3.638	2.393		0.871	44.5
3.642	2.393		0.872	44.5
3.646	2.393		0.873	44.5
3.651	2.393		0.874	44.5
3.655	2.393		0.875	44.5
3.659	2.393		0.876	44.5
3.663	2.393		0.877	44.5
3.667	2.393		0.878	44.5
3.671	2.393		0.879	45
3.676	2.393		0.88	44.5
3.68	2.393		0.881	44.5
3.684	2.393		0.882	44.5
3.688	2.393		0.883	44.5
3.692	2.393		0.884	44.5
3.697	2.393		0.885	44.5
3.701	2.393		0.886	44.5
3.705	2.393		0.887	44.5
3.709	2.393		0.888	44.5
3.713	2.393		0.889	44.5
3.717	2.394		0.89	44.5
3.722	2.393		0.891	44.5
3.726	2.393		0.892	44.5
3.73	2.394		0.893	44.5
3.734	2.393		0.894	44.5
3.738	2.393		0.895	44.5
3.742	2.393		0.896	44.5
3.747	2.393		0.897	44.5
3.751	2.393		0.898	44.5
3.755	2.394		0.899	44.5
3.759	2.394		0.9	44.5
3.763	2.394		0.901	44.5
3.768	2.394		0.902	45
3.772	2.394		0.903	44.5
3.776	2.394		0.904	44.5
3.78	2.394		0.905	44.5
3.784	2.394		0.906	44.5
3.788	2.394		0.907	44.5
3.793	2.394		0.908	44.5
3.797	2.394		0.909	44.5
3.801	2.394		0.91	44.5
3.805	2.394		0.911	45
3.809	2.394		0.912	44.5
3.813	2.394		0.913	44.5
3.818	2.395		0.914	44.5
3.822	2.394		0.915	44.5
3.826	2.394		0.916	45
3.83	2.394		0.917	44.5
3.834	2.394		0.918	44.5
3.839	2.394		0.919	45
3.843	2.394		0.92	44.5
3.847	2.394		0.921	44.5
3.851	2.394		0.922	44.5
3.855	2.394		0.923	44.5
3.859	2.394		0.924	45
3.864	2.394		0.925	44.5
3.868	2.394		0.926	44.5
3.872	2.394		0.927	44.5
3.876	2.394		0.928	44.5
3.88	2.394		0.929	44.5
3.884	2.394		0.93	44.5
3.889	2.394		0.931	44.5
3.893	2.394		0.932	44.5
3.897	2.394		0.933	44.5
3.901	2.394		0.934	44.5
3.905	2.394		0.935	44.5
3.91	2.394		0.936	44.5
3.914	2.394		0.937	44.5
3.918	2.394		0.938	44.5
3.922	2.395		0.939	45
3.926	2.394		0.94	44.5
3.93	2.394		0.941	44.5
3.935	2.394		0.942	44.5
3.939	2.394		0.943	45
3.943	2.394		0.944	44.5
3.947	2.394		0.945	44.5
3.951	2.394		0.946	44.5
3.955	2.394		0.947	45
3.96	2.394		0.948	44.5
3.964	2.394		0.949	44.5
3.968	2.394		0.95	44.5
3.972	2.395		0.951	44.5
3.976	2.394		0.952	44
3.981	2.394		0.953	44.5
3.985	2.394		0.954	44.5
3.989	2.394		0.955	45
3.993	2.394		0.956	44.5
3.997	2.394		0.957	45
4.001	2.394		0.958	44.5
4.006	2.394		0.959	44.5
4.01	2.394		0.96	44.5
4.014	2.394		0.961	45
4.018	2.394		0.962	44.5
4.022	2.394		0.963	44.5
4.026	2.394		0.964	44.5
4.031	2.394		0.965	44.5
4.035	2.394		0.966	44.5
4.039	2.394		0.967	44.5
4.043	2.394		0.968	44.5
4.047	2.394		0.969	45
4.052	2.394		0.97	44.5
4.056	2.394		0.971	44.5
4.06	2.394		0.972	44.5
4.064	2.394		0.973	44.5
4.068	2.394		0.974	44.5
4.072	2.394		0.975	44.5
4.077	2.394		0.976	44.5
4.081	2.394		0.977	44.5
4.085	2.394		0.978	44.5
4.089	2.394		0.979	44.5
4.093	2.394		0.98	44.5
4.097	2.394		0.981	44.5
4.102	2.393		0.982	44.5
4.106	2.394		0.983	44
4.11	2.394		0.984	44.5
4.114	2.394		0.985	44.5
4.118	2.393		0.986	44.5
4.123	2.393		0.987	44.5
4.127	2.394		0.988	44.5
4.131	2.393		0.989	44.5
4.135	2.393		0.99	44.5
4.139	2.393		0.991	45
4.143	2.393		0.992	44.5
4.148	2.393		0.993	44.5
4.152	2.393		0.994	44.5
4.156	2.393		0.995	44.5
4.16	2.393		0.996	44
4.164	2.393		0.997	45
4.169	2.393		0.998	44.5
4.173	2.393		0.999	44.5
4.177	2.393		1	44.5
4.181	2.393		1.001	45
4.185	2.393		1.002	44
4.189	2.393		1.003	44.5
4.194	2.393		1.004	44.5
4.198	2.393		1.005	45
4.202	2.393		1.006	44.5
4.206	2.393		1.007	44.5
4.21	2.393		1.008	44.5
4.214	2.393		1.009	44.5
4.219	2.393		1.01	44.5
4.223	2.393		1.011	44.5
4.227	2.393		1.012	44.5
4.231	2.393		1.013	44.5
4.235	2.393		1.014	44.5
4.239	2.392		1.015	44.5
4.244	2.393		1.016	44.5
4.248	2.392		1.017	44.5
4.252	2.392		1.018	44.5
4.256	2.392		1.019	44.5
4.26	2.392		1.02	44.5
4.265	2.391		1.021	44.5
4.269	2.391		1.022	44.5
4.273	2.392		1.023	44.5
4.277	2.392		1.024	44.5
4.281	2.392		1.025	44.5
4.285	2.392		1.026	44.5
4.29	2.392		1.027	44.5
4.294	2.392		1.028	45
4.298	2.392		1.029	44.5
4.302	2.391		1.03	44.5
4.306	2.391		1.031	44.5
4.31	2.391		1.032	44.5
4.315	2.391		1.033	44.5
4.319	2.391		1.034	44.5
4.323	2.391		1.035	44.5
4.327	2.391		1.036	44.5
4.331	2.391		1.037	44.5
4.336	2.391		1.038	44.5
4.34	2.39		1.039	44.5
4.344	2.391		1.04	44.5
4.348	2.391		1.041	44
4.352	2.391		1.042	44.5
4.356	2.391		1.043	44.5
4.361	2.391		1.044	44.5
4.365	2.39		1.045	45
4.369	2.39		1.046	44.5
4.373	2.39		1.047	44.5
4.377	2.39		1.048	44.5
4.381	2.39		1.049	44.5
4.386	2.39		1.05	44.5
4.39	2.39		1.051	45
4.394	2.39		1.052	44.5
4.398	2.39		1.053	44.5
4.402	2.39		1.054	44.5
4.407	2.39		1.055	44.5
4.411	2.389		1.056	44.5
4.415	2.389		1.057	44.5
4.419	2.389		1.058	44.5
4.423	2.389		1.059	44.5
4.427	2.389		1.06	44.5
4.432	2.389		1.061	44.5
4.436	2.389		1.062	44.5
4.44	2.389		1.063	44.5
4.444	2.389		1.064	44.5
4.448	2.389		1.065	44.5
4.453	2.389		1.066	44.5
4.457	2.389		1.067	45
4.461	2.389		1.068	44.5
4.465	2.389		1.069	44.5
4.469	2.389		1.07	44.5
4.473	2.389		1.071	44.5
4.478	2.388		1.072	44.5
4.482	2.389		1.073	44.5
4.486	2.388		1.074	44.5
4.49	2.388		1.075	44.5
4.494	2.388		1.076	44.5
4.498	2.388		1.077	44.5
4.503	2.388		1.078	44.5
4.507	2.388		1.079	44.5
4.511	2.388		1.08	44
4.515	2.388		1.081	44.5
4.519	2.388		1.082	44.5
4.523	2.388		1.083	44.5
4.528	2.388		1.084	45
4.532	2.387		1.085	45
4.536	2.388		1.086	44.5
4.54	2.388		1.087	44.5
4.544	2.387		1.088	44.5
4.549	2.387		1.089	44.5
4.553	2.387		1.09	44.5
4.557	2.387		1.091	44.5
4.561	2.387		1.092	44.5
4.565	2.387		1.093	44.5
4.569	2.387		1.094	44.5
4.574	2.387		1.095	44.5
4.578	2.387		1.096	44.5
4.582	2.387		1.097	44.5
4.586	2.387		1.098	45
4.59	2.387		1.099	45
4.595	2.386		1.1	44.5
4.599	2.386		1.101	44
4.603	2.387		1.102	44.5
4.607	2.386		1.103	44.5
4.611	2.386		1.104	44.5
4.615	2.386		1.105	44.5
4.62	2.386		1.106	45
4.624	2.386		1.107	44.5
4.628	2.386		1.108	44.5
4.632	2.386		1.109	44.5
4.636	2.386		1.11	44.5
4.64	2.386		1.111	44.5
4.645	2.386		1.112	44.5
4.649	2.386		1.113	44.5
4.653	2.386		1.114	44.5
4.657	2.385		1.115	44.5
4.661	2.386		1.116	44.5
4.666	2.386		1.117	44.5
4.67	2.385		1.118	44.5
4.674	2.385		1.119	44.5
4.678	2.385		1.12	44.5
4.682	2.385		1.121	44.5
4.686	2.385		1.122	44.5
4.691	2.385		1.123	44.5
4.695	2.385		1.124	44.5
4.699	2.385		1.125	44.5
4.703	2.385		1.126	44.5
4.707	2.385		1.127	44.5
4.711	2.385		1.128	44.5
4.716	2.384		1.129	44.5
4.72	2.384		1.13	44.5
4.724	2.384		1.131	44.5
4.728	2.384		1.132	44.5
4.732	2.384		1.133	44.5
4.737	2.384		1.134	44.5
4.741	2.384		1.135	44.5
4.745	2.384		1.136	44.5
4.749	2.384		1.137	44.5
4.753	2.384		1.138	44.5
4.757	2.384		1.139	44.5
4.762	2.384		1.14	44.5
4.766	2.384		1.141	44.5
4.77	2.384		1.142	44.5
4.774	2.384		1.143	44.5
4.778	2.384		1.144	44.5
4.782	2.384		1.145	44.5
4.787	2.384		1.146	44.5
4.791	2.384		1.147	44.5
4.795	2.383		1.148	44.5
4.799	2.383		1.149	44.5
4.803	2.383		1.15	44.5
4.808	2.383		1.151	44.5
4.812	2.383		1.152	44.5
4.816	2.383		1.153	44.5
4.82	2.383		1.154	44.5
4.824	2.383		1.155	44.5
4.828	2.383		1.156	44.5
4.833	2.383		1.157	44.5
4.837	2.383		1.158	44.5
4.841	2.383		1.159	44.5
4.845	2.383		1.16	44.5
4.849	2.383		1.161	44.5
4.854	2.383		1.162	44.5
4.858	2.383		1.163	44
4.862	2.383		1.164	44.5
4.866	2.382		1.165	44.5
4.87	2.382		1.166	44.5
4.874	2.383		1.167	44.5
4.879	2.383		1.168	44.5
4.883	2.382		1.169	44.5
4.887	2.382		1.17	44.5
4.891	2.382		1.171	44.5
4.895	2.382		1.172	44.5
4.899	2.382		1.173	44.5
4.904	2.382		1.174	44.5
4.908	2.382		1.175	44.5
4.912	2.382		1.176	44.5
4.916	2.382		1.177	44.5
4.92	2.382		1.178	44.5
4.924	2.382		1.179	45
4.929	2.382		1.18	44.5
4.933	2.382		1.181	44.5
4.937	2.382		1.182	44.5
4.941	2.382		1.183	44.5
4.945	2.382		1.184	44.5
4.95	2.382		1.185	44.5
4.954	2.382		1.186	44.5
4.958	2.382		1.187	44.5
4.962	2.382		1.188	44.5
4.966	2.382		1.189	44.5
4.97	2.382		1.19	44.5
4.975	2.382		1.191	44.5
4.979	2.381		1.192	44
4.983	2.382		1.193	44.5
4.987	2.382		1.194	44.5
4.991	2.381		1.195	44.5
4.995	2.382		1.196	44.5
5	2.381		1.197	44.5
5.004	2.381		1.198	44.5
5.008	2.381		1.199	44.5
5.012	2.381		1.2	44.5
5.016	2.381		1.201	44.5
5.021	2.381		1.202	44.5
5.025	2.381		1.203	44.5
5.029	2.382		1.204	44.5
5.033	2.381		1.205	44.5
5.037	2.381		1.206	44.5
5.041	2.381		1.207	44.5
5.046	2.381		1.208	44.5
5.05	2.381		1.209	44.5
5.054	2.381		1.21	44.5
5.058	2.381		1.211	45
5.062	2.381		1.212	44.5
5.066	2.381		1.213	44.5
5.071	2.381		1.214	44.5
5.075	2.381		1.215	44.5
5.079	2.381		1.216	44.5
5.083	2.381		1.217	44.5
5.087	2.381		1.218	44.5
5.092	2.381		1.219	44.5
5.096	2.381		1.22	44.5
5.1	2.38		1.221	44.5
5.104	2.381		1.222	44.5
5.108	2.381		1.223	44.5
5.112	2.381		1.224	44.5
5.117	2.381		1.225	44.5
5.121	2.381		1.226	44.5
5.125	2.381		1.227	44.5
5.129	2.381		1.228	45
5.133	2.381		1.229	44.5
5.138	2.381		1.23	44.5
5.142	2.38		1.231	44.5
5.146	2.381		1.232	44.5
5.15	2.381		1.233	44
5.154	2.381		1.234	44.5
5.158	2.381		1.235	44.5
5.163	2.381		1.236	44.5
5.167	2.381		1.237	44.5
5.171	2.381		1.238	44.5
5.175	2.381		1.239	44.5
5.179	2.381		1.24	44.5
5.183	2.381		1.241	44.5
5.188	2.381		1.242	44.5
5.192	2.381		1.243	44
5.196	2.381		1.244	44.5
5.2	2.381		1.245	45
5.204	2.381		1.246	44.5
5.209	2.381		1.247	44.5
5.213	2.381		1.248	44
5.217	2.381		1.249	44.5
5.221	2.381		1.25	44.5
5.225	2.381		1.251	44
5.229	2.381		1.252	44
5.234	2.381		1.253	44.5
5.238	2.381		1.254	44.5
5.242	2.381		1.255	44.5
5.246	2.381		1.256	44.5
5.25	2.381		1.257	44.5
5.254	2.381		1.258	44.5
5.259	2.381		1.259	44.5
5.263	2.381		1.26	44.5
5.267	2.381		1.261	45
5.271	2.381		1.262	44.5
5.275	2.381		1.263	44
5.279	2.381		1.264	44.5
5.284	2.381		1.265	44.5
5.288	2.381		1.266	44.5
5.292	2.381		1.267	44.5
5.296	2.381		1.268	44.5
5.3	2.381		1.269	44.5
5.305	2.381		1.27	45
5.309	2.381		1.271	44.5
5.313	2.381		1.272	44.5
5.317	2.381		1.273	44.5
5.321	2.381		1.274	44.5
5.325	2.381		1.275	44.5
5.33	2.381		1.276	44.5
5.334	2.381		1.277	44.5
5.338	2.381		1.278	44.5
5.342	2.381		1.279	44.5
5.346	2.381		1.28	45
5.351	2.382		1.281	44.5
5.355	2.381		1.282	44.5
5.359	2.381		1.283	44.5
5.363	2.381		1.284	45
5.367	2.382		1.285	44.5
5.371	2.381		1.286	44.5
5.376	2.381		1.287	44.5
5.38	2.382		1.288	44.5
5.384	2.381		1.289	44.5
5.388	2.382		1.29	44.5
5.392	2.382		1.291	45
5.396	2.382		1.292	44.5
5.401	2.382		1.293	45
5.405	2.381		1.294	45
5.409	2.382		1.295	44.5
5.413	2.382		1.296	44.5
5.417	2.382		1.297	44.5
5.422	2.382		1.298	44.5
5.426	2.382		1.299	44.5
5.43	2.382		1.3	44.5
5.434	2.382		1.301	44.5
5.438	2.382		1.302	44
5.442	2.382		1.303	44.5
5.447	2.382		1.304	44.5
5.451	2.382		1.305	44.5
5.455	2.383		1.306	44.5
5.459	2.382		1.307	45
5.463	2.383		1.308	45
5.467	2.382		1.309	44.5
5.472	2.382		1.31	44.5
5.476	2.383		1.311	45
5.48	2.382		1.312	44.5
5.484	2.383		1.313	44.5
5.488	2.382		1.314	44.5
5.493	2.383		1.315	44.5
5.497	2.383		1.316	44.5
5.501	2.383		1.317	44.5
5.505	2.383		1.318	44.5
5.509	2.383		1.319	44.5
5.513	2.383		1.32	44.5
5.518	2.383		1.321	44.5
5.522	2.383		1.322	44
5.526	2.383		1.323	44.5
5.53	2.383		1.324	44.5
5.534	2.383		1.325	44.5
5.538	2.383		1.326	44
5.543	2.384		1.327	44.5
5.547	2.384		1.328	45
5.551	2.383		1.329	44.5
5.555	2.383		1.33	44.5
5.559	2.384		1.331	44.5
5.564	2.384		1.332	44.5
5.568	2.384		1.333	44.5
5.572	2.384		1.334	44.5
5.576	2.384		1.335	45
5.58	2.384		1.336	44.5
5.584	2.384		1.337	44.5
5.589	2.384		1.338	44.5
5.593	2.384		1.339	44.5
5.597	2.384		1.34	44.5
5.601	2.384		1.341	44.5
5.605	2.385		1.342	45
5.609	2.384		1.343	44.5
5.614	2.385		1.344	44.5
5.618	2.384		1.345	45
5.622	2.385		1.346	44.5
5.626	2.384		1.347	44.5
5.63	2.385		1.348	44.5
5.635	2.385		1.349	44.5
5.639	2.385		1.35	44.5
5.643	2.386		1.351	44.5
5.647	2.385		1.352	44
5.651	2.385		1.353	44.5
5.655	2.385		1.354	44.5
5.66	2.385		1.355	44.5
5.664	2.385		1.356	44.5
5.668	2.386		1.357	44.5
5.672	2.386		1.358	44.5
5.676	2.385		1.359	44.5
5.68	2.386		1.36	44.5
5.685	2.386		1.361	45
5.689	2.386		1.362	44.5
5.693	2.386		1.363	44.5
5.697	2.386		1.364	44.5
5.701	2.386		1.365	45
5.706	2.386		1.366	45
5.71	2.387		1.367	44.5
5.714	2.386		1.368	44.5
5.718	2.387		1.369	44.5
5.722	2.387		1.37	44.5
5.726	2.387		1.371	44.5
5.731	2.387		1.372	44
5.735	2.387		1.373	45
5.739	2.387		1.374	45
5.743	2.387		1.375	44.5
5.747	2.387		1.376	44.5
5.751	2.387		1.377	44.5
5.756	2.387		1.378	44.5
5.76	2.387		1.379	44.5
5.764	2.388		1.38	44.5
5.768	2.388		1.381	44.5
5.772	2.388		1.382	44.5
5.777	2.388		1.383	44.5
5.781	2.388		1.384	44.5
5.785	2.388		1.385	44.5
5.789	2.388		1.386	44.5
5.793	2.388		1.387	45
5.797	2.388		1.388	44.5
5.802	2.389		1.389	44.5
5.806	2.388		1.39	45
5.81	2.388		1.391	44.5
5.814	2.389		1.392	45
5.818	2.388		1.393	44.5
5.823	2.389		1.394	44.5
5.827	2.389		1.395	45
5.831	2.389		1.396	44.5
5.835	2.389		1.397	44.5
5.839	2.389		1.398	44.5
5.843	2.389		1.399	44.5
5.848	2.389		1.4	44.5
5.852	2.39		1.401	44.5
5.856	2.39		1.402	44.5
5.86	2.39		1.403	44
5.864	2.39		1.404	44.5
5.868	2.39		1.405	44.5
5.873	2.39		1.406	44.5
5.877	2.39		1.407	44.5
5.881	2.39		1.408	44.5
5.885	2.39		1.409	44.5
5.889	2.39		1.41	44.5
5.893	2.39		1.411	44.5
5.898	2.391		1.412	44.5
5.902	2.391		1.413	44.5
5.906	2.391		1.414	44.5
5.91	2.391		1.415	44.5
5.914	2.391		1.416	44.5
5.919	2.391		1.417	44.5
5.923	2.391		1.418	44.5
5.927	2.391		1.419	44.5
5.931	2.391		1.42	44.5
5.935	2.392		1.421	44.5
5.939	2.392		1.422	44.5
5.944	2.392		1.423	44.5
5.948	2.392		1.424	44.5
5.952	2.392		1.425	44.5
5.956	2.392		1.426	44.5
5.96	2.392		1.427	45
5.964	2.392		1.428	44.5
5.969	2.392		1.429	44.5
5.973	2.392		1.43	44.5
5.977	2.392		1.431	45
5.981	2.392		1.432	44.5
5.985	2.393		1.433	44.5
5.99	2.393		1.434	44.5
5.994	2.392		1.435	44.5
5.998	2.393		1.436	44.5
6.002	2.393		1.437	44.5
6.006	2.393		1.438	44.5
6.01	2.393		1.439	44.5
6.015	2.393		1.44	44.5
6.019	2.393		1.441	45
6.023	2.393		1.442	44.5
6.027	2.393		1.443	44.5
6.031	2.393		1.444	44.5
6.036	2.393		1.445	44.5
6.04	2.394		1.446	44.5
6.044	2.393		1.447	44.5
6.048	2.394		1.448	44.5
6.052	2.394		1.449	44.5
6.056	2.394		1.45	44.5
6.061	2.394		1.451	44.5
6.065	2.393		1.452	44.5
6.069	2.394		1.453	44.5
6.073	2.393		1.454	44.5
6.077	2.394		1.455	44.5
6.081	2.394		1.456	44.5
6.086	2.394		1.457	44.5
6.09	2.394		1.458	44.5
6.094	2.394		1.459	44.5
6.098	2.394		1.46	44.5
6.102	2.395		1.461	44.5
6.107	2.394		1.462	44.5
6.111	2.395		1.463	44.5
6.115	2.395		1.464	44.5
6.119	2.395		1.465	44.5
6.123	2.395		1.466	44.5
6.127	2.395		1.467	44.5
6.132	2.394		1.468	44.5
6.136	2.395		1.469	44.5
6.14	2.395		1.47	44.5
6.144	2.395		1.471	45
6.148	2.395		1.472	44.5
6.152	2.395		1.473	44.5
6.157	2.395		1.474	44.5
6.161	2.395		1.475	44.5
6.165	2.395		1.476	44.5
6.169	2.395		1.477	44.5
6.173	2.395		1.478	44.5
6.177	2.396		1.479	45
6.182	2.395		1.48	44.5
6.186	2.395		1.481	44.5
6.19	2.396		1.482	44.5
6.194	2.395		1.483	44.5
6.198	2.396		1.484	44.5
6.203	2.395		1.485	44.5
6.207	2.396		1.486	44.5
6.211	2.396		1.487	44.5
6.215	2.395		1.488	44.5
6.219	2.395		1.489	44.5
6.223	2.395		1.49	44.5
6.228	2.395		1.491	44.5
6.232	2.395		1.492	44.5
6.236	2.396		1.493	45
6.24	2.396		1.494	44.5
6.244	2.396		1.495	44.5
6.249	2.396		1.496	44.5
6.253	2.396		1.497	44.5
6.257	2.396		1.498	44.5
6.261	2.396		1.499	44.5
6.265	2.396		1.5	44.5
6.269	2.396		1.501	44.5
6.274	2.395		1.502	44.5
6.278	2.396		1.503	45
6.282	2.396		1.504	44.5
6.286	2.396		1.505	44.5
6.29	2.396		1.506	44.5
6.294	2.396		1.507	44.5
6.299	2.396		1.508	45
6.303	2.396		1.509	44.5
6.307	2.396		1.51	44.5
6.311	2.396		1.511	45
6.315	2.396		1.512	44.5
6.32	2.396		1.513	44.5
6.324	2.396		1.514	44.5
6.328	2.396		1.515	44.5
6.332	2.396		1.516	45
6.336	2.396		1.517	44.5
6.34	2.396		1.518	44.5
6.345	2.396		1.519	44.5
6.349	2.396		1.52	44.5
6.353	2.396		1.521	44.5
6.357	2.396		1.522	44.5
6.361	2.396		1.523	44.5
6.365	2.396		1.524	45
6.37	2.396		1.525	45
6.374	2.396		1.526	44.5
6.378	2.396		1.527	44
6.382	2.396		1.528	45
6.386	2.397		1.529	44.5
6.391	2.396		1.53	44.5
6.395	2.396		1.531	44.5
6.399	2.396		1.532	45
6.403	2.396		1.533	44.5
6.407	2.396		1.534	44.5
6.411	2.396		1.535	44.5
6.416	2.396		1.536	44.5
6.42	2.396		1.537	44.5
6.424	2.396		1.538	44.5
6.428	2.396		1.539	44.5
6.432	2.395		1.54	44.5
6.436	2.396		1.541	44.5
6.441	2.396		1.542	44.5
6.445	2.395		1.543	44.5
6.449	2.396		1.544	44.5
6.453	2.396		1.545	44.5
6.457	2.396		1.546	44.5
6.462	2.396		1.547	44.5
6.466	2.396		1.548	44.5
6.47	2.396		1.549	44.5
6.474	2.395		1.55	44.5
6.478	2.396		1.551	44.5
6.482	2.395		1.552	44.5
6.487	2.395		1.553	44.5
6.491	2.396		1.554	44.5
6.495	2.396		1.555	45
6.499	2.395		1.556	44.5
6.503	2.396		1.557	44.5
6.508	2.395		1.558	44
6.512	2.396		1.559	44.5
6.516	2.395		1.56	44.5
6.52	2.395		1.561	45
6.524	2.395		1.562	44.5
6.528	2.395		1.563	44.5
6.533	2.395		1.564	44.5
6.537	2.395		1.565	44.5
6.541	2.395		1.566	44.5
6.545	2.395		1.567	44.5
6.549	2.395		1.568	44.5
6.553	2.396		1.569	44.5
6.558	2.395		1.57	44.5
6.562	2.395		1.571	44.5
6.566	2.395		1.572	44.5
6.57	2.395		1.573	44.5
6.574	2.395		1.574	44.5
6.578	2.395		1.575	44.5
6.583	2.395		1.576	44.5
6.587	2.395		1.577	44.5
6.591	2.395		1.578	45
6.595	2.394		1.579	44.5
6.599	2.395		1.58	44
6.604	2.394		1.581	44.5
6.608	2.394		1.582	44.5
6.612	2.395		1.583	45
6.616	2.394		1.584	44.5
6.62	2.395		1.585	44.5
6.624	2.394		1.586	44.5
6.629	2.394		1.587	45
6.633	2.394		1.588	44.5
6.637	2.394		1.589	44.5
6.641	2.394		1.59	44.5
6.645	2.394		1.591	44.5
6.649	2.394		1.592	44.5
6.654	2.394		1.593	44.5
6.658	2.394		1.594	44.5
6.662	2.394		1.595	44.5
6.666	2.394		1.596	44.5
6.67	2.394		1.597	44.5
6.675	2.394		1.598	44.5
6.679	2.394		1.599	44.5
6.683	2.394		1.6	44.5
6.687	2.394		1.601	44.5
6.691	2.394		1.602	44.5
6.695	2.393		1.603	44.5
6.7	2.393		1.604	44.5
6.704	2.393		1.605	44.5
6.708	2.393		1.606	44.5
6.712	2.393		1.607	44.5
6.716	2.393		1.608	44.5
6.721	2.393		1.609	44.5
6.725	2.393		1.61	44.5
6.729	2.393		1.611	44.5
6.733	2.393		1.612	44.5
6.737	2.393		1.613	44.5
6.741	2.393		1.614	44.5
6.746	2.393		1.615	44.5
6.75	2.393		1.616	44.5
6.754	2.392		1.617	45
6.758	2.393		1.618	44
6.762	2.393		1.619	44
6.766	2.393		1.62	44.5
6.771	2.392		1.621	45
6.775	2.393		1.622	44.5
6.779	2.392		1.623	44.5
6.783	2.393		1.624	44.5
6.787	2.392		1.625	45
6.792	2.392		1.626	44.5
6.796	2.392		1.627	44.5
6.8	2.392		1.628	44.5
6.804	2.392		1.629	44.5
6.808	2.392		1.63	44.5
6.812	2.391		1.631	44.5
6.817	2.392		1.632	44.5
6.821	2.391		1.633	45
6.825	2.392		1.634	44.5
6.829	2.391		1.635	44.5
6.833	2.391		1.636	44.5
6.837	2.39		1.637	45
6.842	2.391		1.638	45
6.846	2.391		1.639	44
6.85	2.391		1.64	44.5
6.854	2.391		1.641	44.5
6.858	2.39		1.642	44.5
6.863	2.39		1.643	44.5
6.867	2.39		1.644	45
6.871	2.39		1.645	44.5
6.875	2.39		1.646	44.5
6.879	2.39		1.647	44.5
6.883	2.39		1.648	44.5
6.888	2.39		1.649	44.5
6.892	2.39		1.65	44.5
6.896	2.39		1.651	44.5
6.9	2.39		1.652	44.5
6.904	2.39		1.653	44.5
6.908	2.39		1.654	44.5
6.913	2.39		1.655	44.5
6.917	2.389		1.656	44.5
6.921	2.39		1.657	44.5
6.925	2.389		1.658	44.5
6.929	2.389		1.659	44.5
6.934	2.389		1.66	44.5
6.938	2.389		1.661	45
6.942	2.389		1.662	44.5
6.946	2.389		1.663	44.5
6.95	2.389		1.664	44.5
6.954	2.388		1.665	44.5
6.959	2.389		1.666	44.5
6.963	2.389		1.667	44.5
6.967	2.389		1.668	44.5
6.971	2.388		1.669	44.5
6.975	2.388		1.67	44
6.979	2.389		1.671	45
6.984	2.389		1.672	44.5
6.988	2.388		1.673	44.5
6.992	2.388		1.674	44.5
6.996	2.388		1.675	44.5
7	2.388		1.676	44.5
7.005	2.387		1.677	44.5
7.009	2.388		1.678	44.5
7.013	2.388		1.679	44.5
7.017	2.387		1.68	44.5
7.021	2.388		1.681	44.5
7.025	2.388		1.682	44.5
7.03	2.387		1.683	44.5
7.034	2.388		1.684	44.5
7.038	2.387		1.685	44.5
7.042	2.387		1.686	44.5
7.046	2.387		1.687	44.5
7.05	2.387		1.688	45
7.055	2.387		1.689	44.5
7.059	2.387		1.69	44.5
7.063	2.386		1.691	44.5
7.067	2.387		1.692	44.5
7.071	2.387		1.693	44.5
7.076	2.386		1.694	44.5
7.08	2.386		1.695	45
7.084	2.386		1.696	44.5
7.088	2.386		1.697	44.5
7.092	2.386		1.698	44.5
7.096	2.386		1.699	44.5
7.101	2.386		1.7	44.5
7.105	2.387		1.701	44.5
7.109	2.386		1.702	44.5
7.113	2.386		1.703	44.5
7.117	2.385		1.704	44.5
7.121	2.385		1.705	44.5
7.126	2.386		1.706	45
7.13	2.385		1.707	44.5
7.134	2.386		1.708	44.5
7.138	2.386		1.709	44.5
7.142	2.386		1.71	44.5
7.147	2.385		1.711	44.5
7.151	2.385		1.712	44.5
7.155	2.385		1.713	44.5
7.159	2.385		1.714	44
7.163	2.385		1.715	44.5
7.167	2.385		1.716	44.5
7.172	2.385		1.717	44.5
7.176	2.385		1.718	44.5
7.18	2.384		1.719	44.5
7.184	2.385		1.72	44.5
7.188	2.385		1.721	44.5
7.193	2.384		1.722	44.5
7.197	2.385		1.723	44.5
7.201	2.384		1.724	44.5
7.205	2.384		1.725	44.5
7.209	2.384		1.726	44.5
7.213	2.384		1.727	44.5
7.218	2.384		1.728	44.5
7.222	2.384		1.729	44.5
7.226	2.383		1.73	44
7.23	2.384		1.731	44
7.234	2.384		1.732	44.5
7.238	2.384		1.733	44.5
7.243	2.384		1.734	45
7.247	2.383		1.735	44.5
7.251	2.383		1.736	44.5
7.255	2.384		1.737	44.5
7.259	2.384		1.738	44.5
7.263	2.383		1.739	44.5
7.268	2.384		1.74	44.5
7.272	2.383		1.741	44.5
7.276	2.383		1.742	45
7.28	2.383		1.743	44.5
7.284	2.383		1.744	44.5
7.289	2.383		1.745	44.5
7.293	2.383		1.746	44.5
7.297	2.383		1.747	44.5
7.301	2.383		1.748	44.5
7.305	2.383		1.749	44.5
7.309	2.383		1.75	45
7.314	2.383		1.751	44.5
7.318	2.383		1.752	44.5
7.322	2.383		1.753	44.5
7.326	2.382		1.754	44.5
7.33	2.382		1.755	44.5
7.334	2.382		1.756	44.5
7.339	2.382		1.757	44.5
7.343	2.383		1.758	44.5
7.347	2.382		1.759	44.5
7.351	2.382		1.76	44.5
7.355	2.382		1.761	44.5
7.36	2.382		1.762	44.5
7.364	2.382		1.763	44.5
7.368	2.382		1.764	44.5
7.372	2.382		1.765	44.5
7.376	2.382		1.766	44.5
7.38	2.382		1.767	44.5
7.385	2.382		1.768	44.5
7.389	2.382		1.769	44.5
7.393	2.382		1.77	44.5
7.397	2.381		1.771	44.5
7.401	2.382		1.772	44.5
7.405	2.382		1.773	44.5
7.41	2.382		1.774	44.5
7.414	2.381		1.775	44.5
7.418	2.382		1.776	44
7.422	2.382		1.777	44.5
7.426	2.381		1.778	45
7.431	2.381		1.779	45
7.435	2.381		1.78	44.5
7.439	2.382		1.781	44.5
7.443	2.381		1.782	44.5
7.447	2.381		1.783	44.5
7.451	2.381		1.784	44.5
7.456	2.381		1.785	44.5
7.46	2.381		1.786	44.5
7.464	2.381		1.787	44.5
7.468	2.381		1.788	44.5
7.472	2.381		1.789	44.5
7.477	2.381		1.79	44.5
7.481	2.381		1.791	45
7.485	2.381		1.792	44.5
7.489	2.38		1.793	44.5
7.493	2.381		1.794	44.5
7.497	2.381		1.795	44.5
7.502	2.381		1.796	44.5
7.506	2.381		1.797	44.5
7.51	2.381		1.798	44.5
7.514	2.381		1.799	44.5
7.518	2.38		1.8	44.5
7.522	2.38		1.801	44.5
7.527	2.38		1.802	44.5
7.531	2.381		1.803	44.5
7.535	2.38		1.804	44.5
7.539	2.38		1.805	44.5
7.543	2.38		1.806	44.5
7.547	2.38		1.807	44.5
7.552	2.38		1.808	45
7.556	2.38		1.809	44.5
7.56	2.381		1.81	44.5
7.564	2.38		1.811	44.5
7.568	2.38		1.812	45
7.573	2.381		1.813	44.5
7.577	2.38		1.814	44.5
7.581	2.38		1.815	44
7.585	2.38		1.816	44.5
7.589	2.38		1.817	44.5
7.593	2.38		1.818	44.5
7.598	2.38		1.819	44.5
7.602	2.38		1.82	44.5
7.606	2.38		1.821	44.5
7.61	2.38		1.822	44.5
7.614	2.38		1.823	44.5
7.619	2.38		1.824	44.5
7.623	2.38		1.825	44.5
7.627	2.38		1.826	44.5
7.631	2.38		1.827	44.5
7.635	2.38		1.828	44.5
7.639	2.38		1.829	44.5
7.644	2.38		1.83	44.5
7.648	2.38		1.831	44.5
7.652	2.38		1.832	44.5
7.656	2.38		1.833	44.5
7.66	2.38		1.834	44.5
7.664	2.38		1.835	44.5
7.669	2.38		1.836	44
7.673	2.38		1.837	44.5
7.677	2.38		1.838	44.5
7.681	2.38		1.839	44.5
7.685	2.38		1.84	44.5
7.69	2.38		1.841	44.5
7.694	2.38		1.842	44.5
7.698	2.38		1.843	44.5
7.702	2.38		1.844	44.5
7.706	2.38		1.845	44.5
7.71	2.38		1.846	44
7.715	2.38		1.847	44
7.719	2.38		1.848	44.5
7.723	2.38		1.849	44.5
7.727	2.38		1.85	44
7.731	2.38		1.851	44.5
7.735	2.38		1.852	44.5
7.74	2.38		1.853	44.5
7.744	2.38		1.854	44.5
7.748	2.38		1.855	44.5
7.752	2.38		1.856	44.5
7.756	2.38		1.857	44.5
7.761	2.38		1.858	44.5
7.765	2.38		1.859	44.5
7.769	2.38		1.86	44.5
7.773	2.38		1.861	45
7.777	2.38		1.862	44.5
7.781	2.381		1.863	44.5
7.786	2.38		1.864	44.5
7.79	2.38		1.865	44.5
7.794	2.38		1.866	44.5
7.798	2.381		1.867	44.5
7.802	2.38		1.868	44.5
7.806	2.38		1.869	44
7.811	2.38		1.87	44.5
7.815	2.381		1.871	44.5
7.819	2.38		1.872	44.5
7.823	2.381		1.873	44.5
7.827	2.38		1.874	44.5
7.832	2.38		1.875	44.5
7.836	2.381		1.876	44.5
7.84	2.381		1.877	44.5
7.844	2.381		1.878	44.5
7.848	2.381		1.879	44.5
7.852	2.381		1.88	45
7.857	2.381		1.881	44.5
7.861	2.381		1.882	44.5
7.865	2.381		1.883	44
7.869	2.381		1.884	44.5
7.873	2.381		1.885	44.5
7.878	2.381		1.886	44.5
7.882	2.381		1.887	44.5
7.886	2.381		1.888	44.5
7.89	2.381		1.889	44.5
7.894	2.381		1.89	44.5
7.898	2.382		1.891	44
7.903	2.381		1.892	44.5
7.907	2.381		1.893	44.5
7.911	2.381		1.894	44.5
7.915	2.381		1.895	44.5
7.919	2.382		1.896	44.5
7.923	2.381		1.897	44.5
7.928	2.382		1.898	44.5
7.932	2.382		1.899	44
7.936	2.381		1.9	44.5
7.94	2.382		1.901	44.5
7.944	2.382		1.902	44.5
7.948	2.382		1.903	44.5
7.953	2.382		1.904	44.5
7.957	2.382		1.905	44.5
7.961	2.382		1.906	44.5
7.965	2.382		1.907	44.5
7.969	2.383		1.908	44.5
7.974	2.382		1.909	44.5
7.978	2.382		1.91	44.5
7.982	2.382		1.911	44.5
7.986	2.382		1.912	44.5
7.99	2.383		1.913	44
7.994	2.383		1.914	44.5
7.999	2.383		1.915	45
8.003	2.382		1.916	44.5
8.007	2.382		1.917	44.5
8.011	2.383		1.918	44.5
8.015	2.383		1.919	44.5
8.019	2.383		1.92	44.5
8.024	2.383		1.921	44.5
8.028	2.383		1.922	44.5
8.032	2.383		1.923	44.5
8.036	2.383		1.924	44.5
8.04	2.383		1.925	44.5
8.045	2.384		1.926	44.5
8.049	2.383		1.927	44.5
8.053	2.384		1.928	44.5
8.057	2.383		1.929	44.5
8.061	2.384		1.93	44.5
8.065	2.384		1.931	44.5
8.07	2.384		1.932	44.5
8.074	2.384		1.933	44.5
8.078	2.384		1.934	44.5
8.082	2.384		1.935	44.5
8.086	2.384		1.936	44.5
8.09	2.385		1.937	44.5
8.095	2.384		1.938	44.5
8.099	2.384		1.939	44.5
8.103	2.385		1.94	44.5
8.107	2.385		1.941	44.5
8.111	2.385		1.942	44.5
8.116	2.385		1.943	44.5
8.12	2.385		1.944	44.5
8.124	2.385		1.945	44.5
8.128	2.385		1.946	44.5
8.132	2.385		1.947	44.5
8.136	2.385		1.948	44.5
8.141	2.385		1.949	44.5
8.145	2.385		1.95	44.5
8.149	2.386		1.951	44.5
8.153	2.385		1.952	44
8.157	2.386		1.953	44.5
8.162	2.386		1.954	44.5
8.166	2.386		1.955	44.5
8.17	2.386		1.956	44.5
8.174	2.385		1.957	44
8.178	2.386		1.958	44.5
8.182	2.386		1.959	44.5
8.187	2.386		1.96	44.5
8.191	2.387		1.961	44.5
8.195	2.387		1.962	44.5
8.199	2.387		1.963	44.5
8.203	2.387		1.964	44.5
8.207	2.387		1.965	44.5
8.212	2.387		1.966	44.5
8.216	2.387		1.967	44.5
8.22	2.387		1.968	44.5
8.224	2.387		1.969	44.5
8.228	2.387		1.97	44.5
8.233	2.387		1.971	44.5
8.237	2.388		1.972	44.5
8.241	2.388		1.973	44.5
8.245	2.388		1.974	44.5
8.249	2.388		1.975	44.5
8.253	2.388		1.976	44.5
8.258	2.388		1.977	45
8.262	2.388		1.978	44.5
8.266	2.388		1.979	44.5
8.27	2.389		1.98	44.5
8.274	2.389		1.981	44.5
8.278	2.388		1.982	44.5
8.283	2.389		1.983	44.5
8.287	2.389		1.984	44.5
8.291	2.389		1.985	44.5
8.295	2.389		1.986	44.5
8.299	2.389		1.987	44.5
8.304	2.389		1.988	44.5
8.308	2.389		1.989	44.5
8.312	2.389		1.99	44.5
8.316	2.39		1.991	44.5
8.32	2.39		1.992	44.5
8.324	2.39		1.993	44.5
8.329	2.39		1.994	44.5
8.333	2.39		1.995	44.5
8.337	2.391		1.996	44.5
8.341	2.39		1.997	44.5
[truncated: 52,837 more rows]

## Sheet: 4B
Figure 4B.Stretch activation of slow type fibers
Stretch activation (PTO/PO)
WT	Non-pulsatile KI	Pulsatile KI
0.053	0.172	0.115
0.113	0.2	0.071
0.172	0.063	0.116
0.235
	0.143	0.154
0.105	0.083	0.102
0.163	0.16	0.169
0.133	0.28	0.256
0.211	0.308	0.122
		0.114
		0.132
		0.077
		0.151
		0.122
		0.19
		0.118
		0.245
		0.377

## Sheet: 4C
Figure 4C. Stretch activation of fast-type fibers
Stretch activation (PTO/PO)
WT	Non-pulsatile KI
0	0.24
0	0.512
0	0.128
0
0	0.222
0	0.132
0	0.353
	0.397
0	0.438
0	0.5
0	0.148
	0.226
	0.265
0	0.289
0
0	0.174
0	0.247
0	0.312
0.316	0.396
0.462	0.551
0.387	0.317
0.5	0.386
	0.267
0.358	0.207
0.603
0.415	0.262
0	0.409
0	0.5
	0.217
0	0.265
0	0.339
0
0
0
0
